# Supplementary material for: Mosquito abundance and diversity in central Ohio, USA vary among stormwater wetlands, retention ponds, and detention ponds and their associated environmental parameters
Source: PLoS One. 2024 Jun 25;19(6):e0305399. doi: 10.1371/journal.pone.0305399 (PMC11198753; doi:10.1371/journal.pone.0305399)
Supplement: S1 File — Each row represents an individual sample, and each column represents each recorded variable. The second tab provides a key for the variables, their possible values, and the units. Blank values represent no data collected (e.g., because a site was dry during that sampling period). (XLSX) [file pone.0305399.s001.xlsx]

## Sheet: Raw Data
Date	Period	Site	Subsite	Depth	SCM_Type	pH	Cond	Temp	Turb	Shade	VegW	VegL	Ae.ve	An.	Cs.in	Cx.er	Cx.pi	Cx.re	Cx.sa	Cx.te	Ps.fe	Ur.sa	Unidentified	Mosq
2021-06-07	1	P2	1	2	RP	7.5	952	23.8	74	1	1	2	0	0	0	0	0	0	0	0	0	0	0	0
2021-06-07	1	P2	1	6	RP	7.7	967	23.5	17	3	3	2	0	0	0	0	0	0	0	0	0	0	0	0
2021-06-07	1	P2	2	2	RP	8.2	97	25.1	6	1	1	2	0	0	0	0	0	0	0	0	0	0	0	0
2021-06-07	1	P2	2	6	RP	8.4	959	24.7	4	1	2	2	0	0	0	0	0	0	0	0	0	0	0	0
2021-06-07	1	P2	3	2	RP	8.6	955	24.8	5	1	1	2	0	0	0	0	0	0	0	0	0	0	0	0
2021-06-07	1	P2	3	6	RP	8.3	926	24.7	6	1	2	2	0	0	0	0	0	0	0	0	0	0	0	0
2021-06-07	1	P2	4	2	RP	8.6	888	24.8	4	1	1	2	0	0	0	0	0	0	0	0	0	0	0	0
2021-06-07	1	P2	4	6	RP	8.6	886	24.7	4	1	2	2	0	0	0	0	0	0	0	0	0	0	0	0
2021-06-07	1	P2	5	2	RP	7.2	1007	25	20	1	1	2	0	0	0	0	0	0	0	0	0	0	0	0
2021-06-07	1	P2	5	6	RP	8.1	977	24.6	7	1	2	2	0	0	0	0	0	0	0	0	0	0	0	0
2021-06-07	1	W5	1	2	CW	8.1	1032	25.4	69	1	1	3	0	0	0	0	0	0	0	0	0	0	0	0
2021-06-07	1	W5	1	6	CW	8.2	1071	23.3	19	1	1	3	0	0	0	0	0	0	0	0	0	0	0	0
2021-06-07	1	W5	2	2	CW	8.4	628	28.8	18	1	1	3	0	0	0	0	0	0	0	0	0	0	0	0
2021-06-07	1	W5	2	6	CW	8.6	587	28.4	17	1	1	3	0	0	0	0	0	0	0	0	0	0	0	0
2021-06-07	1	W5	3	2	CW	8.3	837	30.1	12	1	1	3	0	0	0	0	0	0	0	0	0	0	0	0
2021-06-07	1	W5	3	6	CW	8.6	835	29.7	11	1	2	3	0	0	0	0	0	0	0	0	0	0	0	0
2021-06-07	1	W5	4	2	CW	8.1	964	31.3	20	1	1	3	0	0	0	0	0	0	0	0	0	0	0	0
2021-06-07	1	W5	4	6	CW	8.2	890	30.5	22	1	2	3	0	0	0	0	0	0	0	0	0	0	0	0
2021-06-07	1	W5	5	2	CW	9	489	29.3	15	1	1	3	0	0	0	0	0	0	0	0	0	0	0	0
2021-06-07	1	W5	5	6	CW	9.2	435	29	12	1	2	3	0	0	0	0	0	0	0	0	0	0	0	0
2021-06-07	1	W4	1	2	CW	7.9	320	27.9	5	1	2	3	0	0	0	0	0	0	0	0	0	0	0	0
2021-06-07	1	W4	1	6	CW	8	511	26.8	5	1	2	3	0	0	0	0	0	0	0	0	0	0	0	0
2021-06-07	1	W4	2	2	CW	7.5	417	23.5	41	1	3	3	0	0	0	0	1	0	0	0	0	0	0	1
2021-06-07	1	W4	2	6	CW	7.5	350	23.5	16	1	3	3	0	0	0	0	0	0	0	0	0	0	0	0
2021-06-07	1	W4	3	2	CW	7.7	161	22.9	11	1	1	4	0	0	0	0	0	0	0	0	0	0	0	0
2021-06-07	1	W4	3	6	CW	7.6	542	19.9	9	1	3	3	0	0	0	0	0	0	0	0	0	0	0	0
2021-06-07	1	W4	4	2	CW	7.8	379	26	19	1	1	3	0	0	0	0	0	0	0	0	0	0	0	0
2021-06-07	1	W4	4	6	CW	7.8	360	28.8	10	1	2	3	0	0	0	0	0	0	0	0	0	0	0	0
2021-06-07	1	W4	5	2	CW	7.8	378	29.1	13	1	1	3	0	0	0	0	0	0	0	0	0	0	0	0
2021-06-07	1	W4	5	6	CW	7.9	295	27.5	11	1	2	3	0	0	0	0	0	0	0	0	0	0	0	0
2021-06-08	1	P5	1	2	RP	8.7	1465	25.5	7	1	2	1	0	0	0	0	0	0	0	0	0	0	0	0
2021-06-08	1	P5	1	6	RP	8.7	1460	25.1	8	1	2	1	0	0	0	0	0	0	0	0	0	0	0	0
2021-06-08	1	P5	2	2	RP	8.7	1370	25	5	1	2	1	0	0	0	0	0	0	0	0	0	0	0	0
2021-06-08	1	P5	2	6	RP	8.5	1455	25.1	6	1	2	1	0	0	0	0	0	0	0	0	0	0	0	0
2021-06-08	1	P5	3	2	RP	8.6	1458	25	4	1	2	1	0	0	0	0	0	0	0	0	0	0	0	0
2021-06-08	1	P5	3	6	RP	8.5	1450	24.8	5	1	2	1	0	0	0	0	0	0	0	0	0	0	0	0
2021-06-08	1	P5	4	2	RP	8.6	1464	25	9	1	2	1	0	0	0	0	0	0	0	0	0	0	0	0
2021-06-08	1	P5	4	6	RP	8.5	1461	25	39	1	2	1	0	0	0	0	0	0	0	0	0	0	0	0
2021-06-08	1	P5	5	2	RP	8.7	1466	25.3	8	1	2	1	0	0	0	0	0	0	0	0	0	0	0	0
2021-06-08	1	P5	5	6	RP	8.6	1464	25.1	5	1	2	1	0	0	0	0	0	0	0	0	0	0	0	0
2021-06-08	1	P15	1	2	RP	8.4	509	25.8	16	1	1	2	0	0	0	0	0	0	0	0	0	0	0	0
2021-06-08	1	P15	1	6	RP	8.3	802	25.7	13	1	1	2	0	0	0	0	0	0	0	0	0	0	0	0
2021-06-08	1	P15	2	2	RP	8.4	802	25.8	12	2	1	2	0	0	0	0	0	0	0	0	0	0	0	0
2021-06-08	1	P15	2	6	RP	8.4	793	25.4	11	2	1	2	0	0	0	0	0	0	0	0	0	0	0	0
2021-06-08	1	P15	3	2	RP	8.4	803	25.5	15	1	1	2	0	0	0	0	0	0	0	0	0	0	0	0
2021-06-08	1	P15	3	6	RP	8.5	795	25.4	14	1	1	2	0	0	0	0	0	0	0	0	0	0	0	0
2021-06-08	1	P15	4	2	RP	8.6	799	25.6	14	1	1	2	0	0	0	0	0	0	0	0	0	0	0	0
2021-06-08	1	P15	4	6	RP	8.5	797	25.4	13	1	1	2	0	0	0	0	0	0	0	0	0	0	0	0
2021-06-08	1	P15	5	2	RP	8.6	800	25.4	21	1	1	2	0	0	0	0	0	0	0	0	0	0	0	0
2021-06-08	1	P15	5	6	RP	8.5	798	25.2	17	1	1	2	0	0	0	0	0	0	0	0	0	0	0	0
2021-06-08	1	DP9	O	1	DP	7.7	879	26.5	209	3	3	2	0	0	0	0	0	0	0	0	0	0	0	0
2021-06-08	1	DP9	O	1	DP	7.6	926	25.1	1936	3	3	2	0	0	0	0	0	0	0	0	0	0	0	0
2021-06-08	1	DP9	I	2	DP	7.6	336	22.8	162	3	3	2	0	0	0	0	0	0	0	0	0	0	0	0
2021-06-08	1	DP9	I	3	DP	7.6	345	20.9	878	3	3	2	0	0	0	0	0	0	0	0	0	0	0	0
2021-06-08	1	P27	1	2	RP	10.1	419	29.9	36	1	2	3	0	0	0	0	0	0	0	0	0	0	0	0
2021-06-08	1	P27	1	6	RP	9.3	360	26.4	12	1	2	3	0	0	0	0	0	0	0	0	0	0	0	0
2021-06-08	1	P27	2	2	RP	9.7	371	26.9	20	1	2	3	0	0	0	0	0	0	0	0	0	0	0	0
2021-06-08	1	P27	2	6	RP	9.1	362	26.2	10	1	2	3	0	0	0	0	0	0	0	0	0	0	0	0
2021-06-08	1	P27	3	2	RP	9.2	387	27.3	176	1	2	3	0	0	0	0	0	0	0	0	0	0	0	0
2021-06-08	1	P27	3	6	RP	9.8	378	27.1	33	1	2	3	0	0	0	0	0	0	0	0	0	0	0	0
2021-06-08	1	P27	4	2	RP	8.9	388	27.3	18	1	2	4	0	0	0	0	0	0	0	0	0	0	0	0
2021-06-08	1	P27	4	6	RP	9.1	378	26.9	9	1	2	4	0	0	0	0	0	0	0	0	0	0	0	0
2021-06-08	1	P27	5	2	RP	9.2	370	27.3	29	1	2	4	0	0	0	0	0	0	0	0	0	0	0	0
2021-06-08	1	P27	5	6	RP	9.2	360	26.3	10	1	2	4	0	0	0	0	0	0	0	0	0	0	0	0
2021-06-08	1	P28	1	2	RP	9	355	31.3	33	1	2	4	0	0	0	0	0	0	0	0	0	0	0	0
2021-06-08	1	P28	1	6	RP	9.2	553	28.2	27	1	2	4	0	0	0	0	0	0	0	0	0	0	0	0
2021-06-08	1	P28	2	2	RP	8.9	554	27.3	26	3	2	4	0	0	0	0	0	0	0	0	0	0	0	0
2021-06-08	1	P28	2	6	RP	8.9	549	27.1	8	3	1	4	0	0	0	0	0	0	0	0	0	0	0	0
2021-06-08	1	P28	3	2	RP	7.7	595	30.4	63	1	2	4	0	0	0	0	0	0	0	0	0	0	0	0
2021-06-08	1	P28	3	6	RP	9.1	583	29.6	25	1	2	4	0	0	0	0	0	0	0	0	0	0	0	0
2021-06-08	1	P28	4	2	RP	9.9	538	27.8	7	2	2	4	0	0	0	0	0	0	0	0	0	0	0	0
2021-06-08	1	P28	4	6	RP	9.6	535	27.8	16	2	2	4	0	0	0	0	0	0	0	0	0	0	0	0
2021-06-08	1	P28	5	2	RP	9.2	562	28.7	13	1	2	3	0	0	0	0	0	0	0	0	0	0	0	0
2021-06-08	1	P28	5	6	RP	9.2	555	28.2	29	1	2	3	0	0	0	0	0	0	0	0	0	0	0	0
2021-06-08	1	W6	1	2	CW	7.4	396	25.8	11	2	3	4	0	0	0	0	0	0	0	0	0	0	0	0
2021-06-08	1	W6	1	6	CW	7.4	367	25.1	11	2	3	4	0	0	0	0	0	0	0	0	0	0	0	0
2021-06-08	1	W6	2	2	CW	7.1	366	27.6	59	2	3	4	0	0	0	0	0	0	0	0	0	0	0	0
2021-06-08	1	W6	2	6	CW	7.4	357	25.9	12	2	3	4	0	0	0	0	0	0	0	0	0	0	0	0
2021-06-08	1	W6	3	2	CW	7.3	331	27.6	101	2	3	3	0	0	0	0	0	0	0	0	0	0	0	0
2021-06-08	1	W6	3	6	CW	7.3	310	26.5	11	2	3	3	0	0	0	0	0	0	0	0	0	0	0	0
2021-06-08	1	W6	4	2	CW	7	419	29	76	1	3	4	0	0	0	0	0	0	0	0	0	0	0	0
2021-06-08	1	W6	4	6	CW	7.1	427	26.7	15	1	3	4	0	0	0	0	0	0	0	0	0	0	0	0
2021-06-08	1	W6	5	2	CW	7.7	377	31.5	48	2	3	4	0	0	0	0	0	0	0	0	0	0	0	0
2021-06-08	1	W6	5	4	CW	7.5	377	28.3	32	3	3	4	0	0	0	0	0	0	0	0	0	0	0	0
2021-06-08	1	P7	1	2	RP	7.8	2008	30.4	8	1	3	2	0	0	0	0	0	0	0	0	0	0	0	0
2021-06-08	1	P7	1	6	RP	7.8	1980	29.6	6	1	2	2	0	0	0	0	0	0	0	0	0	0	0	0
2021-06-08	1	P7	2	2	RP	7.9	1874	27.8	12	1	3	2	0	0	0	0	0	0	0	0	0	0	0	0
2021-06-08	1	P7	2	6	RP	7.9	1902	27.3	6	1	2	2	0	0	0	0	0	0	0	0	0	0	0	0
2021-06-08	1	P7	3	2	RP	7.9	1951	28.8	6	1	3	2	0	0	0	0	0	0	0	0	0	0	0	0
2021-06-08	1	P7	3	6	RP	7.9	1922	27.9	6	1	3	2	0	0	0	0	0	0	0	0	0	0	0	0
2021-06-08	1	P7	4	2	RP	7.9	2265	31.6	15	1	1	1	0	0	0	0	0	0	0	0	0	0	0	0
2021-06-08	1	P7	4	6	RP	8	2061	30.7	11	1	1	1	0	0	0	0	0	0	0	0	0	0	0	0
2021-06-08	1	P7	5	2	RP	7.9	2009	30.3	10	1	3	2	0	0	0	0	0	0	0	0	0	0	0	0
2021-06-08	1	P7	5	6	RP	8	2007	29.9	11	1	3	2	0	0	0	0	0	0	0	0	0	0	0	0
2021-06-10	1	P19	1	2	RP	8.8	667	25.3	3	1	2	2	0	0	0	0	0	0	0	0	0	0	0	0
2021-06-10	1	P19	1	6	RP	8.9	672	25.3	3	1	2	2	0	0	0	0	0	0	0	0	0	0	0	0
2021-06-10	1	P19	2	2	RP	9.3	678	25.5	18	1	2	2	0	0	0	0	0	0	0	0	0	0	0	0
2021-06-10	1	P19	2	6	RP	9.5	677	25.1	3	1	2	2	0	0	0	0	0	0	0	0	0	0	0	0
2021-06-10	1	P19	3	2	RP	9.3	659	25.4	7	1	1	2	0	0	0	0	0	0	0	0	0	0	0	0
2021-06-10	1	P19	3	6	RP	9.6	663	25.2	5	1	1	2	0	0	0	0	0	0	0	0	0	0	0	0
2021-06-10	1	P19	4	2	RP	8.6	637	25.8	25	1	3	2	0	0	0	0	0	0	0	0	0	0	0	0
2021-06-10	1	P19	4	6	RP	9.2	661	25.5	8	1	3	2	0	0	0	0	0	0	0	0	0	0	0	0
2021-06-10	1	P19	5	2	RP	9	671	25.6	5	1	2	2	0	0	0	0	0	0	0	0	0	0	0	0
2021-06-10	1	P19	5	6	RP	9.2	670	25.4	4	1	1	2	0	0	0	0	0	0	0	0	0	0	0	0
2021-06-10	1	DP20	I	2	DP	7.5	916	19	7	1	1	3	0	0	0	0	0	0	0	0	0	0	0	0
2021-06-10	1	DP20	I	6	DP	7.5	895	17.8	2	1	1	3	0	0	0	0	0	0	0	0	0	0	0	0
2021-06-10	1	DP20	O	2	DP	8	806	24.8	2	1	1	2	2	0	0	0	0	0	0	0	0	0	0	2
2021-06-10	1	DP20	O	4	DP	8.3	798	24.6	3	2	3	2	8	0	0	0	0	0	0	0	0	0	0	8
2021-06-10	1	P21	1	2	RP	8.6	590	24.9	15	1	2	3	0	0	0	0	0	0	0	0	0	0	0	0
2021-06-10	1	P21	1	6	RP	7.9	612	23.5	4	1	2	3	0	0	0	0	0	0	0	0	0	0	0	0
2021-06-10	1	P21	2	2	RP	7.6	689	23.6	9	2	1	4	0	0	0	0	0	0	0	0	0	0	0	0
2021-06-10	1	P21	2	6	RP	8	627	23.1	6	1	1	4	0	0	0	0	0	0	0	0	0	0	0	0
2021-06-10	1	P21	3	2	RP	7.6	611	19.5	23	2	1	4	0	0	0	0	0	0	0	0	0	0	0	0
2021-06-10	1	P21	3	6	RP	8.1	622	23.1	6	2	1	3	0	0	0	0	0	0	0	0	0	0	0	0
2021-06-10	1	P21	4	2	RP	8.2	643	23.8	32	2	1	2	0	0	0	0	0	0	0	0	0	0	0	0
2021-06-10	1	P21	4	6	RP	8.2	643	23.8	11	2	1	2	0	0	0	0	0	0	0	0	0	0	0	0
2021-06-10	1	P21	5	2	RP	7.4	577	24.8	37	1	2	3	0	0	0	0	0	0	0	0	0	0	0	0
2021-06-10	1	P21	5	6	RP	8	619	23.9	22	1	3	3	0	0	0	0	0	0	0	0	0	0	0	0
2021-06-10	1	DP17	O	2	DP	7.1	700	22.7	5	1	1	3	0	0	0	0	0	0	0	0	0	0	0	0
2021-06-10	1	DP17	O	2	DP	7.2	712	22.6	6	1	1	3	0	0	0	0	0	0	0	0	0	0	0	0
2021-06-10	1	DP17	I	2	DP	7.7	854	22.8	6	1	1	4	0	0	0	0	0	0	0	0	0	0	0	0
2021-06-10	1	DP17	I	4	DP	7.8	827	20.2	6	1	1	4	0	0	0	0	0	0	0	0	0	0	0	0
2021-06-10	1	DP4	I	2	DP	7.4	3950	20.8	4	2	3	4	0	0	0	0	0	0	0	0	0	0	0	0
2021-06-10	1	DP4	I	2	DP	7.3	4792	21.1	24	2	3	4	0	0	0	0	0	0	0	0	0	0	0	0
2021-06-10	1	DP4	O	2	DP	7.3	1670	20.1	89	3	3	4	0	0	0	0	0	0	0	0	0	0	0	0
2021-06-10	1	DP4	O	2	DP	7.3	1807	21.1	12000	2	3	4	0	0	0	0	0	0	0	0	0	0	0	0
2021-06-10	1	W11	1	2	CW	7.1	403	23	14	1	2	4	0	0	0	0	0	0	0	0	0	0	0	0
2021-06-10	1	W11	1	6	CW	7.1	409	21	3	1	2	4	0	0	0	0	0	0	0	0	0	0	0	0
2021-06-10	1	W11	2	1	CW	7.3	291	26.2	151	2	3	2	0	0	0	0	0	0	0	0	0	0	0	0
2021-06-10	1	W11	2	4	CW	7.5	297	25.8	102	2	3	2	0	0	0	0	0	0	0	0	0	0	0	0
2021-06-10	1	W11	3	2	CW	6.9	322	26.2	273	2	3	4	0	0	0	0	0	0	0	0	0	0	0	0
2021-06-10	1	W11	3	5	CW	7.1	314	24.4	44	2	3	4	0	0	0	0	0	0	0	0	0	0	0	0
2021-06-10	1	W11	4	2	CW	7.2	113	27.4	5	2	3	2	0	0	0	0	0	0	0	0	0	0	0	0
2021-06-10	1	W11	4	6	CW	6.8	246	25.8	30	2	3	2	0	0	0	0	0	0	0	0	0	0	0	0
2021-06-10	1	W11	5	2	CW	7.3	303	26.7	212	2	3	4	0	0	0	0	0	0	0	0	0	0	0	0
2021-06-10	1	W11	5	6	CW	7.3	317	27.1	9	2	3	4	0	0	0	0	0	0	0	0	0	0	0	0
2021-06-10	1	W1	3	2	CW	8.3	618	26.5	15	1	2	4	0	0	0	0	0	0	0	0	0	0	0	0
2021-06-10	1	W1	3	6	CW	7.9	642	25.3	6	1	2	4	0	0	0	0	0	0	0	0	0	0	0	0
2021-06-10	1	W1	4	2	CW	8.1	777	27.2	21	1	1	3	0	0	0	0	0	0	0	0	0	0	0	0
2021-06-10	1	W1	4	6	CW	7.8	713	25.6	4	1	1	3	0	0	0	0	0	0	0	0	0	0	0	0
2021-06-10	1	W1	5	2	CW	7.3	705	25.4	403	2	3	4	0	0	0	0	0	0	0	0	0	0	0	0
2021-06-10	1	W1	5	4	CW	9	631	26.3	44	2	3	4	0	0	0	0	0	0	0	0	0	0	0	0
2021-06-10	1	W1	1	2	CW	7.7	606	19.8	8	3	3	3	0	0	0	0	0	0	0	0	0	0	0	0
2021-06-10	1	W1	1	5	CW	7.7	606	18.2	3	3	3	3	0	0	0	0	0	0	0	0	0	0	0	0
2021-06-10	1	W1	2	2	CW	7.2	743	25.8	271	2	3	4	0	0	0	0	0	0	0	0	0	0	0	0
2021-06-10	1	W1	2	3	CW	6.4	692	25.7	36	2	3	4	0	0	0	0	0	0	0	0	0	0	0	0
2021-06-11	1	DP11	O	2	DP	6.5	460	23.1	47	2	3	3	0	0	0	0	0	0	0	0	0	0	0	0
2021-06-11	1	DP11	O	6	DP	6.5	464	22.1	8	2	3	3	0	0	0	0	0	0	0	0	0	0	1	1
2021-06-11	1	DP11	I	2	DP	7.1	846	18.1	2	2	3	3	0	0	0	0	0	0	0	0	0	0	0	0
2021-06-11	1	DP11	I	6	DP	7.2	814	18.9	3	2	3	3	0	0	0	0	0	0	0	0	0	0	0	0
2021-06-11	1	W10	1	2	CW	6.4	155	24.4	15	2	3	4	0	0	0	0	0	0	0	0	0	0	0	0
2021-06-11	1	W10	1	6	CW	6.5	153	24.5	9	1	3	4	0	0	0	0	0	0	0	0	0	0	0	0
2021-06-11	1	W10	2	2	CW	7	159	24.4	8	2	1	3	0	0	0	0	0	0	0	0	0	0	0	0
2021-06-11	1	W10	2	6	CW	6.8	156	24.4	9	1	1	3	0	0	0	0	0	0	0	0	0	0	0	0
2021-06-11	1	W10	3	2	CW	6.8	168	24.4	460	2	3	3	0	0	0	0	0	0	0	0	0	0	0	0
2021-06-11	1	W10	3	6	CW	7	161	25.1	36	1	2	3	0	0	0	0	0	0	0	0	0	0	0	0
2021-06-11	1	W10	4	2	CW	7.3	166	24.9	9	1	1	3	0	0	0	0	0	0	0	0	0	0	0	0
2021-06-11	1	W10	4	6	CW	7.2	165	24.7	7	2	3	3	0	0	0	0	0	0	0	0	0	0	0	0
2021-06-11	1	W10	5	2	CW	7	162	24.1	37	2	1	4	0	0	0	0	0	0	0	0	0	0	0	0
2021-06-11	1	W10	5	5	CW	7	162	24.8	33	2	1	4	0	0	0	0	0	0	0	0	0	0	0	0
2021-06-11	1	P12	4	2	RP	6	608	26	31	2	3	3	0	0	0	0	0	0	0	0	0	0	0	0
2021-06-11	1	P12	4	6	RP	6.3	631	25.6	29	2	2	3	0	0	0	0	0	0	0	0	0	0	0	0
2021-06-11	1	P12	5	2	RP	6.7	428	24.1	16	2	3	4	0	0	0	0	0	0	0	0	0	0	0	0
2021-06-11	1	P12	5	6	RP	6.8	456	23.4	31	2	3	3	0	0	0	0	0	0	0	0	0	0	0	0
2021-06-11	1	P12	1	2	RP	7	175	27.7	183	1	3	3	0	0	0	0	0	0	0	0	0	0	0	0
2021-06-11	1	P12	1	6	RP	7	605	24.5	27	1	3	3	0	0	0	0	0	0	0	0	0	0	0	0
2021-06-11	1	P12	2	2	RP	6.7	595	25.3	253	2	3	3	0	0	0	0	0	0	0	0	0	0	0	0
2021-06-11	1	P12	2	5	RP	7	592	26.3	21	2	3	3	0	0	0	0	0	0	0	0	0	0	0	0
2021-06-11	1	P12	3	2	RP	7.5	966	24.6	62	2	3	2	0	0	0	0	0	0	0	0	0	0	0	0
2021-06-11	1	P12	3	6	RP	7.6	970	24.6	8	2	3	2	0	0	0	0	0	0	0	0	0	0	0	0
2021-06-11	1	W9	1	2	CW	6.3	806	25.1	15	2	3	1	0	0	0	0	0	0	0	0	0	0	0	0
2021-06-11	1	W9	1	3	CW	6.3	807	24.5	15	1	3	1	0	0	0	0	0	0	0	0	0	0	0	0
2021-06-11	1	W9	2	2	CW	7.7	775	28.8	3316	2	3	3	0	0	0	0	0	0	0	0	0	0	0	0
2021-06-11	1	W9	2	3	CW	9.3	759	28.9	32	2	3	3	0	0	0	0	0	0	0	0	0	0	0	0
2021-06-11	1	W9	3	2	CW	8.6	1203	25.8	4	2	2	4	0	0	0	0	0	0	0	1	0	0	0	1
2021-06-11	1	W9	3	6	CW	8.7	1272	25.9	13	2	2	4	0	0	0	0	0	0	0	7	0	0	0	7
2021-06-11	1	W9	4	2	CW	6.4	1288	26.1	991	2	3	4	0	1	0	0	0	0	0	5	0	0	0	6
2021-06-11	1	W9	4	2	CW	6.4	1226	28	209	2	3	4	0	0	0	0	0	0	0	1	0	0	0	1
2021-06-11	1	W9	5	2	CW	7.2	845	28.9	311	2	3	4	0	0	0	0	0	0	0	0	0	0	0	0
2021-06-11	1	W9	5	3	CW	6.9	828	27.1	214	2	3	3	0	0	0	0	0	0	0	0	0	0	0	0
2021-06-11	1	DP12	O	2	DP	6.5	350	31.2	85	1	1	1	0	0	0	0	0	0	0	0	0	0	0	0
2021-06-11	1	DP12	O	6	DP	7	345	30.2	83	1	1	1	0	0	0	0	0	0	0	0	0	0	0	0
2021-06-11	1	DP12	I	2	DP	7	477	34.9	60	1	3	1	0	0	0	0	0	0	0	0	0	0	0	0
2021-06-11	1	DP12	I	3	DP	7.3	522	34.6	94	1	1	1	0	0	0	0	0	0	0	0	0	0	0	0
2021-06-11	1	DP13	O	2	DP	9.3	258	32.1	33	1	2	3	0	0	0	0	0	0	0	0	0	0	0	0
2021-06-11	1	DP13	O	6	DP	9.3	239	28.7	23	1	2	3	0	0	0	0	0	0	0	0	0	0	0	0
2021-06-11	1	DP13	I	2	DP	6.7	286	32.8	680	1	2	3	0	0	0	0	0	0	0	0	0	0	0	0
2021-06-11	1	DP13	I	6	DP	8	247	31	54	1	2	3	0	0	0	0	0	0	0	0	0	0	0	0
2021-06-11	1	P14	4	2	RP	8.6	272	30.4	24	2	2	3	0	0	0	0	0	0	0	0	0	0	0	0
2021-06-11	1	P14	4	6	RP	8.6	285	30.1	9	2	2	3	0	0	0	0	0	0	0	0	0	0	0	0
2021-06-11	1	P14	5	2	RP	9.6	269	30.9	12	1	2	2	0	0	0	0	0	0	0	0	0	0	0	0
2021-06-11	1	P14	5	6	RP	9.6	256	30.9	10	1	2	2	0	0	0	0	0	0	0	0	0	0	0	0
2021-06-11	1	P14	1	2	RP	9.7	276	31.5	66	1	2	4	0	0	0	0	0	0	0	0	0	0	0	0
2021-06-11	1	P14	1	6	RP	9.8	277	30.4	34	1	2	4	0	0	0	0	0	0	0	0	0	0	0	0
2021-06-11	1	P14	2	2	RP	9.9	282	30.8	32	1	2	2	0	0	0	0	0	0	0	0	0	0	0	0
2021-06-11	1	P14	2	6	RP	9.8	282	30.8	18	1	2	2	0	0	0	0	0	0	0	0	0	0	0	0
2021-06-11	1	P14	3	2	RP	9.9	280	31.4	88	1	2	2	0	0	0	0	0	0	0	0	0	0	0	0
2021-06-11	1	P14	3	6	RP	9.9	287	31.8	38	1	2	2	0	0	0	0	0	0	0	0	0	0	0	0
2021-06-12	1	DP18	O	2	DP	8.8	287	28.3	76	1	3	3	0	0	0	0	0	0	0	0	0	0	0	0
2021-06-12	1	DP18	O	6	DP	8.9	470	26.7	21	1	2	3	0	0	0	0	0	0	0	0	0	0	0	0
2021-06-12	1	DP18	I	2	DP	8.7	461	28	141	2	2	3	0	0	0	0	0	0	0	0	0	0	0	0
2021-06-12	1	DP18	I	6	DP	7.7	462	27.4	41	1	2	3	0	0	0	0	0	0	0	0	0	0	0	0
2021-06-12	1	DP14	O	2	DP	6.4	363	28.5	94	1	1	1	0	0	0	0	0	0	0	0	0	0	0	0
2021-06-12	1	DP14	O	6	DP	6.5	338	27.8	72	1	1	1	0	0	0	0	0	0	0	0	0	0	0	0
2021-06-12	1	DP14	I	2	DP	7.3	331	28.3	46	1	1	1	0	0	0	0	0	0	0	0	0	0	0	0
2021-06-12	1	DP14	I	6	DP	7.3	329	27.9	43	1	1	1	0	0	0	0	0	0	0	0	0	0	0	0
2021-06-12	1	W12	1	2	CW	6.1	1237	25.1	53	2	3	4	0	0	0	0	0	0	0	0	0	0	0	0
2021-06-12	1	W12	1	6	CW	6.3	1238	25.3	9	3	3	4	0	0	0	0	0	0	0	0	0	0	0	0
2021-06-12	1	W12	2	2	CW	6.9	1205	25.9	25	2	3	4	0	0	0	0	0	0	0	0	0	0	0	0
2021-06-12	1	W12	2	6	CW	7.2	1232	26.9	284	2	3	4	0	0	0	0	0	0	0	0	0	0	0	0
2021-06-12	1	W12	3	2	CW	5.6	1090	33	393	1	2	4	0	0	0	0	0	0	0	0	0	0	0	0
2021-06-12	1	W12	3	3	CW	5.9	1245	33.8	143	1	2	4	0	0	0	0	0	0	0	0	0	0	0	0
2021-06-12	1	W12	4	2	CW	7.1	1404	28.5	22	1	3	3	0	0	0	0	0	0	0	4	0	0	0	4
2021-06-12	1	W12	4	6	CW	7.2	1370	26.9	29	1	3	3	0	0	0	0	0	0	0	1	0	0	0	1
2021-06-12	1	W12	5	2	CW	7.2	1209	23.9	32	2	3	4	0	0	0	0	0	0	0	0	0	0	0	0
2021-06-12	1	W12	5	6	CW	7.4	1211	22.7	23	1	2	4	0	0	0	0	0	0	0	0	0	0	0	0
2021-06-12	1	W13	1	2	CW	6.7	746	30.4	59	3	2	3	0	0	0	0	0	0	0	0	0	0	0	0
2021-06-12	1	W13	1	6	CW	6.8	739	27.7	63	1	2	3	0	0	0	0	0	0	0	0	0	0	0	0
2021-06-12	1	W13	2	2	CW	7.2	747	34.7	82	1	2	4	0	0	0	0	0	0	0	0	0	0	0	0
2021-06-12	1	W13	2	6	CW	7.2	740	33.6	38	1	2	4	0	0	0	0	0	0	0	0	0	0	0	0
2021-06-12	1	W13	3	2	CW	6.9	770	31.4	35	2	3	4	0	0	0	0	0	0	0	0	0	0	0	0
2021-06-12	1	W13	3	4	CW	7.3	782	32.4	37	1	3	4	0	0	0	0	0	0	0	0	0	0	0	0
2021-06-12	1	W13	4	2	CW	7.4	728	27.5	57	1	3	3	0	0	0	0	0	0	0	2	0	0	0	2
2021-06-12	1	W13	4	6	CW	7.4	679	24.5	59	1	3	3	0	0	0	0	0	0	0	0	0	0	0	0
2021-06-12	1	W13	5	2	CW	7.1	425	36.8	25	1	3	4	0	0	0	0	0	0	0	0	0	0	0	0
2021-06-12	1	W13	5	6	CW	7.6	695	37.3	25	1	3	4	0	0	0	0	0	0	0	0	0	0	0	0
2021-06-24	2	P7	1	2	RP	7.6	2265	25.9	4	1	2	2	0	0	0	0	0	0	0	0	0	0	0	0
2021-06-24	2	P7	1	6	RP	7.9	1760	26	4	1	2	2	0	0	0	0	0	0	0	0	0	0	0	0
2021-06-24	2	P7	2	2	RP	7.7	2062	26.5	5	1	2	2	0	0	0	0	0	0	0	0	0	0	0	0
2021-06-24	2	P7	2	6	RP	7.7	2940	26.1	7	1	2	2	0	0	0	0	0	0	0	0	0	0	0	0
2021-06-24	2	P7	3	2	RP	7.6	2147	28.2	6	1	3	2	0	0	0	0	0	0	0	0	0	0	0	0
2021-06-24	2	P7	3	6	RP	7.7	1704	26.8	6	1	3	2	0	0	0	0	0	0	0	0	0	0	0	0
2021-06-24	2	P7	4	2	RP	7	2148	29	28	1	2	2	0	0	0	0	0	0	0	0	0	0	0	0
2021-06-24	2	P7	4	6	RP	7.1	3014	28.2	66	1	2	2	0	0	0	0	0	0	0	0	0	0	0	0
2021-06-24	2	P7	5	2	RP	7.7	2976	26.9	9	2	3	2	0	0	0	0	0	0	0	0	0	0	0	0
2021-06-24	2	P7	5	6	RP	7.7	2994	27	6	1	2	2	0	0	0	0	0	0	0	0	0	0	0	0
2021-06-24	2	W6	1	2	CW	7	526	24.2	200	2	3	4	0	0	0	0	0	0	0	0	0	0	0	0
2021-06-24	2	W6	1	3	CW	7	49	24.5	23	2	3	4	0	0	0	0	0	0	0	0	0	0	0	0
2021-06-24	2	W6	2	2	CW	6.7	99	23.6	686	2	3	4	0	0	0	0	0	0	0	0	0	0	0	0
2021-06-24	2	W6	2	5	CW	6.9	455	22.1	53	2	3	4	0	0	0	0	0	0	0	0	0	0	0	0
2021-06-24	2	W6	3	2	CW	7	570	21.1	88	2	3	4	0	0	0	0	0	0	0	0	0	0	0	0
2021-06-24	2	W6	3	6	CW	6.9	546	19.6	17	2	3	4	0	0	0	0	0	0	0	0	0	0	0	0
2021-06-24	2	W6	4	2	CW	6.9	580	23.4	195	2	3	4	0	0	0	0	0	0	0	0	0	0	0	0
2021-06-24	2	W6	4	6	CW	6.8	554	21.2	34	2	3	4	0	0	0	0	0	0	0	0	0	0	0	0
2021-06-24	2	W6	5	3	CW	6.9	554	21.9	1692	2	3	4	0	0	0	0	0	0	0	0	0	0	0	0
2021-06-24	2	W6	5	2	CW	6.9	755	22	248	2	3	4	0	0	0	0	0	0	0	0	0	0	0	0
2021-06-24	2	P28	1	2	RP	8.7	873	31	85	1	2	3	0	0	0	0	0	0	0	0	0	0	0	0
2021-06-24	2	P28	1	6	RP	7.9	839	26.3	11	1	2	3	0	0	0	0	0	0	0	0	0	0	0	0
2021-06-24	2	P28	2	2	RP	9.1	845	29.7	63	2	2	4	0	0	0	0	0	0	0	0	0	0	0	0
2021-06-24	2	P28	2	6	RP	9.4	875	30.2	48	1	2	4	0	0	0	0	0	0	0	0	0	0	0	0
2021-06-24	2	P28	3	2	RP	8.9	860	30.1	105	1	2	4	0	0	0	0	0	0	0	0	0	0	0	0
2021-06-24	2	P28	3	6	RP	9.3	877	28.3	7	1	2	4	0	0	0	0	0	0	0	0	0	0	0	0
2021-06-24	2	P28	4	2	RP	9.4	347	27.8	600	2	3	4	0	0	0	0	0	0	0	0	0	0	0	0
2021-06-24	2	P28	4	6	RP	9.1	817	27.3	87	2	3	4	0	0	0	0	0	0	0	0	0	0	0	0
2021-06-24	2	P28	5	2	RP	8.9	861	29.5	28	1	2	3	0	0	0	0	0	0	0	0	0	0	0	0
2021-06-24	2	P28	5	6	RP	9.3	839	29.2	79	1	2	3	0	0	0	0	0	0	0	0	0	0	0	0
2021-06-24	2	P27	1	2	RP	10.1	497	30.2	90	1	2	4	0	0	0	0	0	0	0	0	0	0	0	0
2021-06-24	2	P27	1	6	RP	10.3	487	30.3	59	1	2	4	0	0	0	0	0	0	0	0	0	0	0	0
2021-06-24	2	P27	2	2	RP	9.2	488	27.6	93	2	3	4	0	0	0	0	0	0	0	0	0	0	0	0
2021-06-24	2	P27	2	6	RP	9.5	493	27.5	30	1	3	4	0	0	0	0	0	0	0	0	0	0	0	0
2021-06-24	2	P27	3	2	RP	9.3	488	28.3	57	2	3	4	0	0	0	0	0	0	0	0	0	0	0	0
2021-06-24	2	P27	3	6	RP	9.5	512	29.4	22	2	3	4	0	0	0	0	0	0	0	0	0	0	0	0
2021-06-24	2	P27	4	2	RP	9.5	502	28.3	48	1	3	4	0	0	0	0	0	0	0	0	0	0	0	0
2021-06-24	2	P27	4	6	RP	8.7	488	27.1	12	1	3	4	0	0	0	0	0	0	0	0	0	0	0	0
2021-06-24	2	P27	5	2	RP	9.1	522	28	84	1	2	4	0	1	0	0	0	0	0	0	0	0	0	1
2021-06-24	2	P27	5	6	RP	9.2	480	26.3	18	1	2	4	0	0	0	0	0	0	0	0	0	0	0	0
2021-06-24	2	DP9	I	3	DP	7	300	20.9	442	3	3	2	0	3	0	0	0	0	0	0	0	0	0	3
2021-06-24	2	DP9	I	2	DP	9.1	298	20.3	496	3	3	2	0	0	0	0	0	0	0	0	0	0	0	0
2021-06-24	2	DP9	O	NA	DP
2021-06-24	2	DP9	O	NA	DP
2021-06-24	2	P15	1	2	RP	8.8	922	28.7	26	1	1	1	0	0	0	0	0	0	0	0	0	0	0	0
2021-06-24	2	P15	1	6	RP	8.8	1317	28.6	18	1	1	1	0	0	0	0	0	0	0	0	0	0	0	0
2021-06-24	2	P15	2	2	RP	8.6	1323	27.9	26	3	1	1	0	0	0	0	0	0	0	0	0	0	0	0
2021-06-24	2	P15	2	6	RP	8.7	1328	28.4	19	3	1	1	0	0	0	0	0	0	0	0	0	0	0	0
2021-06-24	2	P15	3	2	RP	8.8	1304	28	18	1	1	2	0	0	0	0	0	0	0	0	0	0	0	0
2021-06-24	2	P15	3	6	RP	8.9	1270	27.5	17	1	1	2	0	0	0	0	0	0	0	0	0	0	0	0
2021-06-24	2	P15	4	2	RP	8.9	1292	27.5	18	1	1	1	0	0	0	0	0	0	0	0	0	0	0	0
2021-06-24	2	P15	4	6	RP	8.9	1282	27.3	16	1	1	1	0	0	0	0	0	0	0	0	0	0	0	0
2021-06-24	2	P15	5	2	RP	8.9	1296	27.8	18	1	1	2	0	0	0	0	0	0	0	0	0	0	0	0
2021-06-24	2	P15	5	6	RP	8.9	1296	27.7	20	1	1	2	0	0	0	0	0	0	0	0	0	0	0	0
2021-06-24	2	P5	1	2	RP	8.5	1503	27.4	30	1	2	1	0	0	0	0	0	0	0	0	0	0	0	0
2021-06-24	2	P5	1	6	RP	8.5	1500	26.7	16	1	2	1	0	0	0	0	0	0	0	0	0	0	0	0
2021-06-24	2	P5	2	2	RP	8.7	1491	26.8	16	1	2	1	0	0	0	0	0	0	0	0	0	0	0	0
2021-06-24	2	P5	2	6	RP	8.6	1497	26.8	16	1	2	1	0	0	0	0	0	0	0	0	0	0	0	0
2021-06-24	2	P5	3	2	RP	8.6	1500	27.2	9	1	2	1	0	0	0	0	0	0	0	0	0	0	0	0
2021-06-24	2	P5	3	6	RP	8.5	1505	27	10	1	2	1	0	0	0	0	0	0	0	0	0	0	0	0
2021-06-24	2	P5	4	2	RP	8.4	1520	27	12	1	2	1	0	0	0	0	0	0	0	0	0	0	0	0
2021-06-24	2	P5	4	6	RP	8.3	1578	27.1	21	1	2	1	0	0	0	0	0	0	0	0	0	0	0	0
2021-06-24	2	P5	5	2	RP	8.3	1486	26.4	25	1	2	1	0	0	0	0	0	0	0	0	0	0	0	0
2021-06-24	2	P5	5	6	RP	8.3	1479	26.3	16	1	2	1	0	0	0	0	0	0	0	0	0	0	0	0
2021-06-24	2	W4	1	2	CW	5.7	496	25	13	1	1	3	0	0	0	0	0	0	0	0	0	0	0	0
2021-06-24	2	W4	1	6	CW	6	593	23.9	11	1	2	3	0	0	0	0	0	0	0	0	0	0	0	0
2021-06-24	2	W4	2	2	CW	5.9	213	22.9	42	1	3	3	0	0	0	0	0	0	0	0	0	0	0	0
2021-06-24	2	W4	2	6	CW	6	408	21.9	36	2	3	3	0	0	0	0	0	0	0	0	0	0	0	0
2021-06-24	2	W4	3	2	CW	6	521	21.3	39	3	1	4	0	0	0	0	0	0	0	0	0	0	0	0
2021-06-24	2	W4	3	6	CW	6.2	524	21.2	14	2	1	4	0	0	0	0	0	0	0	0	0	0	0	0
2021-06-24	2	W4	4	2	CW	6	410	20.6	24	2	2	4	0	0	0	0	0	0	0	0	0	0	0	0
2021-06-24	2	W4	4	4	CW	6	407	20	16	2	3	4	0	0	0	0	0	0	0	2	0	0	0	2
2021-06-24	2	W4	5	2	CW	5.5	452	24.8	46	1	2	3	0	0	0	0	0	0	0	0	0	0	0	0
2021-06-24	2	W4	5	6	CW	5.6	449	22.1	17	2	2	3	0	0	0	0	0	0	0	0	0	0	0	0
2021-06-24	2	DP18	O	2	DP	6.7	610	27.5	20	1	2	3	0	0	0	0	0	0	0	0	0	0	0	0
2021-06-24	2	DP18	O	6	DP	6.3	579	23.9	19	1	2	3	0	0	0	0	0	0	0	0	0	0	0	0
2021-06-24	2	DP18	I	2	DP	6.7	695	28.7	1231	1	2	4	0	0	0	0	0	0	0	0	0	0	0	0
2021-06-24	2	DP18	I	6	DP	6.5	515	22.7	68	1	2	4	0	0	0	0	0	0	0	0	0	0	0	0
2021-06-24	2	DP14	O	1	DP	6.1	1440	30.5	17	3	1	1	0	0	0	0	0	0	0	0	0	0	0	0
2021-06-24	2	DP14	O	1	DP	6.4	1497	30.6	3	1	1	1	0	0	0	0	0	0	0	0	0	0	0	0
2021-06-24	2	DP14	I	2	DP	6.9	988	35.5	6	1	1	1	0	0	0	0	0	0	0	0	0	0	0	0
2021-06-24	2	DP14	I	6	DP	6.9	965	24.6	7	1	1	1	0	0	0	0	0	0	0	0	0	0	0	0
2021-06-24	2	P2	1	2	RP	8.3	564	23.7	613	3	3	2	0	0	0	0	0	0	0	0	0	0	0	0
2021-06-24	2	P2	1	6	RP	8.5	1156	25.1	67	2	3	2	0	1	0	0	0	0	0	0	0	0	0	1
2021-06-24	2	P2	2	2	RP	8.3	1192	31.9	131	1	2	2	0	0	0	0	0	0	0	0	0	0	0	0
2021-06-24	2	P2	2	6	RP	8.7	1206	31.6	18	1	2	2	0	0	0	0	0	0	0	0	0	0	0	0
2021-06-24	2	P2	3	2	RP	8.4	1207	27.1	22	1	2	2	0	0	0	0	0	0	0	0	0	0	0	0
2021-06-24	2	P2	3	6	RP	8.6	1190	26.3	16	1	2	2	0	0	0	0	0	0	0	0	0	0	0	0
2021-06-24	2	P2	4	2	RP	7.9	1166	25.3	48	1	3	2	0	0	0	0	0	0	0	0	0	0	0	0
2021-06-24	2	P2	4	6	RP	8.1	1170	24.7	18	1	3	2	0	0	0	0	0	0	0	0	0	0	0	0
2021-06-24	2	P2	5	2	RP	7.2	1212	30.4	268	1	1	2	0	0	0	0	0	0	0	0	0	0	0	0
2021-06-24	2	P2	5	6	RP	6.8	1262	29.3	24	1	1	2	0	0	0	0	0	0	0	0	0	0	0	0
2021-06-24	2	DP20	I	2	DP	5.9	402	22.2	12	1	1	3	0	0	0	0	0	0	0	0	0	0	0	0
2021-06-24	2	DP20	I	6	DP	5.9	784	20.8	11	2	1	3	0	0	0	0	0	0	0	0	0	0	0	0
2021-06-24	2	DP20	O	NA	DP
2021-06-24	2	DP20	O	NA	DP
2021-06-24	2	P21	1	2	RP	7	751	25.4	6	1	2	3	0	0	0	0	0	0	0	0	0	0	0	0
2021-06-24	2	P21	1	6	RP	7	730	23.8	5	1	2	3	0	0	0	0	0	0	0	0	0	0	0	0
2021-06-24	2	P21	2	2	RP	8.7	332	29.7	760	1	2	3	0	0	0	0	0	0	0	0	0	0	0	0
2021-06-24	2	P21	2	6	RP	7.7	742	24.6	17	1	2	3	0	0	0	0	0	0	0	0	0	0	0	0
2021-06-24	2	P21	3	2	RP	8.5	689	28.8	51	1	2	3	0	0	0	0	0	0	0	0	0	0	0	0
2021-06-24	2	P21	3	6	RP	8.6	717	26.2	28	1	2	3	0	0	0	0	0	0	0	0	0	0	0	0
2021-06-24	2	P21	4	2	RP	8.4	777	26.2	11	2	2	3	0	0	0	0	0	0	0	0	0	0	0	0
2021-06-24	2	P21	4	6	RP	8.3	793	25.9	9	2	2	3	0	0	0	0	0	0	0	0	0	0	0	0
2021-06-24	2	P21	5	2	RP	6.8	505	24.6	5	2	2	3	0	0	0	0	0	0	0	0	0	0	0	0
2021-06-24	2	P21	5	6	RP	7	555	24.5	4	2	2	3	0	0	0	0	0	0	0	0	0	0	0	0
2021-06-25	2	DP12	I	2	DP	7.5	268	22.1	130	1	1	1	0	0	0	0	0	0	0	0	0	0	0	0
2021-06-25	2	DP12	I	4	DP	7.7	455	21.9	149	1	1	1	0	0	0	0	0	0	0	0	0	0	0	0
2021-06-25	2	DP12	O	2	DP	8	381	22.5	179	1	1	1	0	0	0	0	0	0	0	0	0	0	0	0
2021-06-25	2	DP12	O	6	DP	8	381	22.4	161	1	1	1	0	0	0	0	0	0	0	0	0	0	0	0
2021-06-25	2	DP13	O	2	DP	8.7	211	23.8	73	1	2	3	0	0	0	0	0	0	0	0	0	0	0	0
2021-06-25	2	DP13	O	6	DP	9.3	180	22.6	23	1	2	3	0	0	0	0	0	0	0	0	0	0	0	0
2021-06-25	2	DP13	I	2	DP	8.3	286	23.3	22	1	3	4	0	0	0	0	0	0	0	0	0	0	0	0
2021-06-25	2	DP13	I	6	DP	7.5	300	23.2	14	1	2	4	0	0	0	0	0	0	0	0	0	0	0	0
2021-06-25	2	W9	1	2	CW	7	770	22.1	5604	2	3	3	0	0	0	0	0	0	0	0	0	0	0	0
2021-06-25	2	W9	1	3	CW	7	1226	23	44	2	3	3	0	0	0	0	0	0	0	0	0	0	0	0
2021-06-25	2	W9	2	2	CW	7.2	1147	25.1	82	2	3	3	0	0	0	0	0	0	0	0	0	0	0	0
2021-06-25	2	W9	2	6	CW	7.4	1181	23.4	13	1	2	3	0	1	0	0	0	0	0	0	0	0	0	1
2021-06-25	2	W9	3	2	CW	6.8	1069	25.5	129	2	3	3	0	1	0	0	0	0	0	0	0	0	0	1
2021-06-25	2	W9	3	3	CW	7.1	1280	25.4	148	1	3	3	0	0	0	0	0	0	0	0	0	0	0	0
2021-06-25	2	W9	4	2	CW	7.5	607	25.9	56	2	3	4	0	0	0	0	0	0	0	0	0	0	0	0
2021-06-25	2	W9	4	4	CW	7.7	1572	25.5	69	2	3	4	0	0	0	0	0	0	0	0	0	0	0	0
2021-06-25	2	W9	5	2	CW	7.4	1787	19.8	6	1	2	3	0	2	0	0	0	0	0	0	0	0	0	2
2021-06-25	2	W9	5	6	CW	7.4	1541	19.4	2	1	2	3	0	0	0	0	0	0	0	0	0	0	0	0
2021-06-25	2	P12	4	2	RP	7.1	882	25.6	102	1	2	3	0	0	0	0	0	0	0	0	0	0	0	0
2021-06-25	2	P12	4	6	RP	7.1	841	22.4	12	1	3	3	0	0	0	0	0	0	0	0	0	0	0	0
2021-06-25	2	P12	5	2	RP	6.8	910	22.7	8	3	3	4	0	0	0	0	0	0	0	9	0	0	0	9
2021-06-25	2	P12	5	6	RP	7.1	881	22	27	3	3	4	0	0	0	0	0	0	0	1	0	0	0	1
2021-06-25	2	P12	1	2	RP	7.3	425	26.4	59	1	3	4	0	0	0	0	0	0	0	0	0	0	0	0
2021-06-25	2	P12	1	6	RP	7	771	21.9	3	1	2	4	0	0	0	0	0	0	0	0	0	0	0	0
2021-06-25	2	P12	2	2	RP	6.9	813	22.4	28	3	3	4	0	0	0	0	0	0	0	1	0	0	0	1
2021-06-25	2	P12	2	6	RP	6.8	766	21.3	4	2	3	4	0	1	0	0	0	0	0	7	0	0	0	8
2021-06-25	2	P12	3	2	RP	6.5	944	23.4	89	2	3	4	0	0	0	0	0	0	0	0	0	0	0	0
2021-06-25	2	P12	3	6	RP	6.5	867	21.7	9	2	3	4	0	0	0	0	0	0	0	0	0	0	0	0
2021-06-25	2	DP15	O	2	DP	7.4	819	21.2	5	3	3	4	0	0	0	0	0	0	0	0	0	0	0	0
2021-06-25	2	DP15	O	4	DP	7.3	1321	21.1	5	3	3	4	0	0	0	0	0	0	0	0	0	0	0	0
2021-06-25	2	DP15	I	NA	DP
2021-06-25	2	DP15	I	NA	DP
2021-06-25	2	W10	1	2	CW	9.4	243	24.6	23	2	3	4	0	0	0	0	0	0	0	0	0	0	0	0
2021-06-25	2	W10	1	6	CW	8.6	250	24.4	11	1	2	4	0	0	0	0	0	0	0	0	0	0	0	0
2021-06-25	2	W10	5	2	CW	9.3	135	24.9	12	2	2	3	0	0	0	0	0	0	0	0	0	0	0	0
2021-06-25	2	W10	5	6	CW	8.8	237	24.7	39	2	3	3	0	0	0	0	0	0	0	0	0	0	0	0
2021-06-25	2	W10	4	2	CW	8	245	24.2	13	2	3	4	0	0	0	0	0	0	0	0	0	0	0	0
2021-06-25	2	W10	4	6	CW	7.2	245	24.1	9	2	3	4	0	0	0	0	0	0	0	0	0	0	0	0
2021-06-25	2	W10	3	2	CW	6.9	245	24.6	14	1	2	3	0	0	0	0	0	0	0	0	0	0	0	0
2021-06-25	2	W10	3	6	CW	8.4	249	25	21	1	2	3	0	0	0	0	0	0	0	0	0	0	0	0
2021-06-25	2	W10	2	2	CW	8.1	221	24	11	1	2	3	0	0	0	0	0	0	0	0	0	0	0	0
2021-06-25	2	W10	2	6	CW	8.4	227	24.1	7	1	2	3	0	0	0	0	0	0	0	0	0	0	0	0
2021-06-25	2	DP11	O	2	DP	7.6	367	21.7	7	2	3	3	0	0	0	0	4	1	0	2	0	0	0	7
2021-06-25	2	DP11	O	6	DP	7.2	356	20.7	7	3	3	3	0	0	0	0	2	0	0	0	0	0	0	2
2021-06-25	2	DP11	I	2	DP	7.2	487	21.5	7	3	3	3	0	0	0	0	4	0	0	0	0	0	4	8
2021-06-25	2	DP11	I	6	DP	7.2	475	21.4	7	3	3	3	0	0	0	0	1	0	0	0	0	0	0	1
2021-06-25	2	W20	1	2	CW	7.4	712	21.1	22	3	3	4	0	0	0	0	100	0	0	20	0	0	0	120
2021-06-25	2	W20	1	6	CW	7.3	688	20.6	36	3	3	4	0	0	0	0	14	0	0	35	0	0	0	49
2021-06-25	2	W20	2	2	CW	7.6	639	21.1	56	3	3	4	0	1	0	0	0	0	0	40	0	0	0	41
2021-06-25	2	W20	2	6	CW	7.4	630	20.9	29	3	3	4	0	0	0	0	0	0	0	14	0	0	0	14
2021-06-25	2	W20	3	2	CW	7.5	672	21.1	13	3	3	4	0	0	0	0	0	3	0	3	0	0	0	6
2021-06-25	2	W20	3	6	CW	7.3	673	20.4	10	3	3	4	0	0	0	0	0	1	0	5	0	0	2	8
2021-06-25	2	W20	4	2	CW	7.3	418	21.2	7	3	3	4	0	0	0	0	0	0	0	1	0	0	0	1
2021-06-25	2	W20	4	6	CW	7.2	631	21.1	3	3	3	4	0	0	0	0	0	0	0	0	0	0	0	0
2021-06-25	2	W20	5	2	CW	7.2	672	20.9	8	3	3	4	0	0	0	0	0	0	0	3	0	0	0	3
2021-06-25	2	W20	5	6	CW	7.2	687	20.4	7	3	3	4	0	0	0	0	0	2	0	2	0	0	0	4
2021-06-25	2	P14	1	2	RP	8.5	242	24.6	13	2	2	3	0	0	0	0	0	0	0	0	0	0	0	0
2021-06-25	2	P14	1	6	RP	8.4	245	24.4	10	2	2	3	0	0	0	0	0	0	0	0	0	0	0	0
2021-06-25	2	P14	2	2	RP	8.1	243	25.1	8	1	1	2	0	0	0	0	0	0	0	0	0	0	0	0
2021-06-25	2	P14	2	6	RP	8.1	243	25.4	7	1	1	2	0	0	0	0	0	0	0	0	0	0	0	0
2021-06-25	2	P14	3	2	RP	7.4	262	24.8	36	1	2	2	0	0	0	0	0	0	0	0	0	0	0	0
2021-06-25	2	P14	3	6	RP	8	265	24.5	20	1	2	2	0	0	0	0	0	0	0	0	0	0	0	0
2021-06-25	2	P14	4	2	RP	8.2	242	24.6	24	1	2	2	0	0	0	0	0	0	0	0	0	0	0	0
2021-06-25	2	P14	4	6	RP	8.4	247	24.8	16	1	2	2	0	0	0	0	0	0	0	0	0	0	0	0
2021-06-25	2	P14	5	2	RP	8.6	238	24.2	55	2	2	3	0	0	0	0	0	0	0	0	0	0	0	0
2021-06-25	2	P14	5	6	RP	8.1	240	24.3	26	2	2	3	0	0	0	0	0	0	0	0	0	0	0	0
2021-06-25	2	W11	1	2	CW	5.9	590	23.2	480	2	2	3	0	0	0	0	0	0	0	6	0	0	0	6
2021-06-25	2	W11	1	6	CW	5.6	584	22	322	2	2	3	0	0	0	0	0	0	0	0	0	0	0	0
2021-06-25	2	W11	2	2	CW	5.8	715	23.6	822	1	3	4	0	0	0	0	0	0	0	0	0	0	0	0
2021-06-25	2	W11	2	6	CW	5.7	610	22.7	66	1	3	4	0	0	0	0	0	0	0	0	0	0	0	0
2021-06-25	2	W11	3	NA	CW
2021-06-25	2	W11	3	NA	CW
2021-06-25	2	W11	4	NA	CW
2021-06-25	2	W11	4	NA	CW
2021-06-25	2	W11	5	NA	CW
2021-06-25	2	W11	5	NA	CW
2021-06-25	2	W1	1	2	CW	7.7	805	25.2	403	2	2	3	0	0	0	0	0	0	0	0	0	0	0	0
2021-06-25	2	W1	1	6	CW	7.9	834	23.3	58	2	2	3	0	0	0	0	0	0	0	0	0	0	0	0
2021-06-25	2	W1	2	1	CW	7.7	815	24.2	567	2	2	4	0	0	0	0	0	0	0	0	0	0	0	0
2021-06-25	2	W1	2	2	CW	7.8	823	23.9	73	2	2	4	0	0	0	0	0	0	0	0	0	0	0	0
2021-06-25	2	W1	3	1	CW	8.1	757	25.3	672	2	2	4	0	0	0	0	0	0	0	0	0	0	0	0
2021-06-25	2	W1	3	1	CW	8	766	25.1	409	2	2	4	0	0	0	0	0	0	0	0	0	0	0	0
2021-06-25	2	W1	4	NA	CW
2021-06-25	2	W1	4	NA	CW
2021-06-25	2	W1	5	NA	CW
2021-06-25	2	W1	5	NA	CW
2021-06-25	2	W12	1	2	CW	6.9	1886	20.6	18	1	2	3	0	0	0	0	0	0	0	0	0	0	0	0
2021-06-25	2	W12	1	6	CW	6.7	2039	19.8	9	1	2	3	0	0	0	0	0	0	0	0	0	0	0	0
2021-06-25	2	W12	2	2	CW	6.6	185	24.8	6	2	3	4	0	0	0	0	0	0	0	0	0	0	0	0
2021-06-25	2	W12	2	6	CW	7.2	1919	24.4	43	2	3	4	0	0	0	0	0	0	0	0	0	0	0	0
2021-06-25	2	W12	3	2	CW	7.5	1775	23.2	15	2	3	4	0	0	0	0	0	0	0	0	0	0	0	0
2021-06-25	2	W12	3	6	CW	7.7	1667	22.1	19	2	3	4	0	0	0	0	0	0	0	0	0	0	0	0
2021-06-25	2	W12	4	2	CW	7.2	1872	24.6	11	1	3	4	0	0	0	0	0	0	0	0	0	0	0	0
2021-06-25	2	W12	4	5	CW	7.3	1891	24	13	1	3	4	0	0	0	0	0	0	0	0	0	0	0	0
2021-06-25	2	W12	5	2	CW	6.2	1601	25.1	46	2	3	3	0	0	0	0	0	0	0	10	0	0	0	10
2021-06-25	2	W12	5	6	CW	5.7	2032	24.2	12	2	3	3	0	1	0	0	0	0	0	2	0	0	0	3
2021-06-25	2	W13	1	NA	CW		867	24.1		1	2	4	0	0	0	0	0	0	0	0	0	0	0	0
2021-06-25	2	W13	1	NA	CW		362	24.3		1	2	4	0	0	0	0	0	0	0	0	0	0	0	0
2021-06-25	2	W13	2	2	CW	7.3	962	23.7	672	1	2	3	0	0	0	0	0	0	0	0	0	0	0	0
2021-06-25	2	W13	2	6	CW	7.1	959	23.2	206	1	2	3	0	0	0	0	0	0	0	0	0	0	0	0
2021-06-25	2	W13	3	2	CW	7.7	854	23.6	98	2	3	3	0	0	0	0	0	0	0	0	0	0	0	0
2021-06-25	2	W13	3	5	CW	7.4	922	23.1	51	1	3	3	0	0	0	0	0	0	0	0	0	0	0	0
2021-06-25	2	W13	4	2	CW	7.9	425	22.4	29	1	2	3	0	0	0	0	0	0	0	0	0	0	0	0
2021-06-25	2	W13	4	5	CW	8.2	727	22.4	16	1	2	3	0	0	0	0	0	0	0	0	0	0	0	0
2021-06-25	2	W13	5	NA	CW
2021-06-25	2	W13	5	NA	CW
2021-06-25	2	DP4	I	2	DP	6.9	625	25.3	6	2	2	3	0	0	0	0	0	0	0	0	0	0	0	0
2021-06-25	2	DP4	I	4	DP	6.8	616	25.1	4	2	2	3	0	0	0	0	0	0	0	0	0	0	0	0
2021-06-25	2	DP4	O	2	DP	6.6	432	22.5	93	2	3	4	0	0	0	0	0	0	0	0	0	0	0	0
2021-06-25	2	DP4	O	2	DP	6.7	463	22.6	113	2	3	4	0	0	0	0	0	0	0	0	0	0	0	0
2021-06-25	2	P19	1	2	RP	8.3	688	26.3	19	1	2	2	0	0	0	0	0	0	0	0	0	0	0	0
2021-06-25	2	P19	1	6	RP	8.3	720	25.8	10	1	2	2	0	0	0	0	0	0	0	0	0	0	0	0
2021-06-25	2	P19	2	2	RP	8.4	722	25.5	14	1	1	2	0	0	0	0	0	0	0	0	0	0	0	0
2021-06-25	2	P19	2	6	RP	8.4	715	24.9	9	1	1	2	0	0	0	0	0	0	0	0	0	0	0	0
2021-06-25	2	P19	3	2	RP	8.4	660	24.9	20	1	2	2	0	0	0	0	0	0	0	0	0	0	0	0
2021-06-25	2	P19	3	6	RP	8.4	683	23.6	14	1	2	2	0	0	0	0	0	0	0	0	0	0	0	0
2021-06-25	2	P19	4	2	RP	8.4	715	25.4	23	1	3	2	0	0	0	0	0	0	0	0	0	0	0	0
2021-06-25	2	P19	4	6	RP	8.4	718	25.3	12	1	3	2	0	0	0	0	0	0	0	0	0	0	0	0
2021-06-25	2	P19	5	2	RP	8.4	725	25.2	18	1	2	2	0	0	0	0	0	0	0	0	0	0	0	0
2021-06-25	2	P19	5	6	RP	8.5	706	24.9	9	1	2	2	0	0	0	0	0	0	0	0	0	0	0	0
2021-06-25	2	W5	1	2	CW	8.5	1097	24.9	27	1	2	3	0	0	0	0	0	0	0	0	0	0	0	0
2021-06-25	2	W5	1	2	CW	7.8	1570	23.9	16	1	2	3	0	0	0	0	0	0	0	0	0	0	0	0
2021-06-25	2	W5	2	2	CW	8	1195	23.3	11	1	1	3	0	0	0	0	0	0	0	0	0	0	0	0
2021-06-25	2	W5	2	6	CW	8	1553	24.3	67	1	1	3	0	0	0	0	0	0	0	0	0	0	0	0
2021-06-25	2	W5	3	2	CW	7.9	1614	22.2	31	1	2	3	0	0	0	0	0	0	0	0	0	0	0	0
2021-06-25	2	W5	3	6	CW	7.8	728	21.3	28	1	2	3	0	0	0	0	0	0	0	0	0	0	0	0
2021-06-25	2	W5	4	2	CW	7.9	855	22.8	33	1	1	3	0	0	0	0	0	0	0	0	0	0	0	0
2021-06-25	2	W5	4	6	CW	8	911	22.6	29	1	2	3	0	0	0	0	0	0	0	0	0	0	0	0
2021-06-25	2	W5	5	2	CW	7.8	1689	24.6	138	1	1	3	0	0	0	0	0	0	0	0	0	0	0	0
2021-06-25	2	W5	5	5	CW	7.8	1553	24.6	19	1	1	3	0	0	0	0	0	0	0	0	0	0	0	0
2021-07-08	3	P5	1	2	RP	8.3	1088	29.1	19	1	2	2	0	0	0	0	0	0	0	0	0	0	0	0
2021-07-08	3	P5	1	6	RP	8.6	1087	28.9	15	1	2	2	0	0	0	0	0	0	0	0	0	0	0	0
2021-07-08	3	P5	2	2	RP	8.6	1091	28.5	12	1	2	1	0	0	0	0	0	0	0	0	0	0	0	0
2021-07-08	3	P5	2	6	RP	8.5	1091	28.5	10	1	2	1	0	0	0	0	0	0	0	0	0	0	0	0
2021-07-08	3	P5	3	2	RP	8.6	1093	28.4	11	1	2	1	0	0	0	0	0	0	0	0	0	0	0	0
2021-07-08	3	P5	3	6	RP	8.5	1091	28.4	11	1	2	1	0	0	0	0	0	0	0	0	0	0	0	0
2021-07-08	3	P5	4	2	RP	8.5	1103	28.6	112	1	2	1	0	0	0	0	0	0	0	0	0	0	0	0
2021-07-08	3	P5	4	6	RP	8.5	1109	28.5	29	1	2	1	0	0	0	0	0	0	0	0	0	0	0	0
2021-07-08	3	P5	5	2	RP	8.5	1157	28.4	31	1	2	1	0	0	0	0	0	0	0	0	0	0	0	0
2021-07-08	3	P5	5	6	RP	8.5	1169	28.6	11	1	2	1	0	0	0	0	0	0	0	0	0	0	0	0
2021-07-08	3	DP9	I	2	DP	7.8	251	21.5	139	3	3	2	0	0	0	0	0	0	0	0	0	0	0	0
2021-07-08	3	DP9	I	6	DP	7.2	290	21	48	3	3	2	0	0	0	0	0	0	0	0	0	0	0	0
2021-07-08	3	DP9	O	2	DP	7.3	888	22.6	76	3	3	2	0	0	0	0	0	0	0	0	0	0	0	0
2021-07-08	3	DP9	O	2	DP	7.4	980	22.5	289	3	3	2	0	0	0	0	0	0	0	0	0	0	0	0
2021-07-08	3	P15	1	2	RP	8.7	931	29	27	1	2	2	0	0	0	0	0	0	0	0	0	0	0	0
2021-07-08	3	P15	1	6	RP	8.8	664	28.7	24	1	2	2	0	0	0	0	0	0	0	0	0	0	0	0
2021-07-08	3	P15	2	2	RP	8.7	946	28.5	27	2	1	1	0	0	0	0	0	0	0	0	0	0	0	0
2021-07-08	3	P15	2	6	RP	8.7	933	28.3	23	2	1	1	0	0	0	0	0	0	0	0	0	0	0	0
2021-07-08	3	P15	3	2	RP	8.8	903	29.1	20	1	1	2	0	0	0	0	0	0	0	0	0	0	0	0
2021-07-08	3	P15	3	6	RP	8.8	906	28.8	20	1	1	2	0	0	0	0	0	0	0	0	0	0	0	0
2021-07-08	3	P15	4	2	RP	8.9	917	29	32	1	1	1	0	0	0	0	0	0	0	0	0	0	0	0
2021-07-08	3	P15	4	6	RP	8.9	916	28.8	22	1	1	1	0	0	0	0	0	0	0	0	0	0	0	0
2021-07-08	3	P15	5	2	RP	8.9	921	29	25	1	1	2	0	0	0	0	0	0	0	0	0	0	0	0
2021-07-08	3	P15	5	6	RP	8.9	914	28.8	27	1	1	2	0	0	0	0	0	0	0	0	0	0	0	0
2021-07-08	3	P27	1	2	RP	8.7	160	29.9	6	1	2	3	0	0	0	0	0	0	0	0	0	0	0	0
2021-07-08	3	P27	1	6	RP	8.3	474	29.1	5	1	2	3	0	0	0	0	0	0	0	0	0	0	0	0
2021-07-08	3	P27	2	2	RP	8.4	486	29.6	4	2	3	3	0	0	0	0	0	0	0	0	0	0	0	0
2021-07-08	3	P27	2	6	RP	8.5	482	28.8	14	1	3	3	0	0	0	0	0	0	0	0	0	0	0	0
2021-07-08	3	P27	3	2	RP	8.2	487	29.5	8	1	2	3	0	0	0	0	0	0	0	0	0	0	0	0
2021-07-08	3	P27	3	6	RP	8.2	428	29.5	5	1	2	3	0	0	0	0	0	0	0	0	0	0	0	0
2021-07-08	3	P27	4	2	RP	9	497	30.1	11	1	3	3	0	0	0	0	0	0	0	0	0	0	0	0
2021-07-08	3	P27	4	6	RP	8.3	491	29.6	7	1	3	3	0	0	0	0	0	0	0	0	0	0	0	0
2021-07-08	3	P27	5	2	RP	8	492	29.6	7	1	2	3	0	0	0	0	0	0	0	0	0	0	0	0
2021-07-08	3	P27	5	6	RP	8.4	490	29.4	6	1	2	3	0	0	0	0	0	0	0	0	0	0	0	0
2021-07-08	3	P28	1	2	RP	9	744	29.7	16	1	2	4	0	0	0	0	0	0	0	0	0	0	0	0
2021-07-08	3	P28	1	6	RP	9.2	717	29.2	7	1	2	4	0	0	0	0	0	0	0	0	0	0	0	0
2021-07-08	3	P28	2	2	RP	8.9	713	28.7	14	3	3	4	0	0	0	0	0	0	0	0	0	0	0	0
2021-07-08	3	P28	2	6	RP	8.9	670	28.8	6	3	3	4	0	0	0	0	0	0	0	0	0	0	0	0
2021-07-08	3	P28	3	2	RP	8.6	636	28.5	6	1	3	4	0	0	0	0	0	0	0	0	0	0	0	0
2021-07-08	3	P28	3	6	RP	7.9	643	29.6	6	1	2	4	0	0	0	0	0	0	0	0	0	0	0	0
2021-07-08	3	P28	4	2	RP	8.7	761	28.9	7	3	2	4	0	0	0	0	0	0	0	0	0	0	0	0
2021-07-08	3	P28	4	6	RP	8.2	750	28.9	6	3	2	4	0	0	0	0	0	0	0	0	0	0	0	0
2021-07-08	3	P28	5	2	RP	9.1	734	29.3	10	1	1	4	0	0	0	0	0	0	0	0	0	0	0	0
2021-07-08	3	P28	5	6	RP	9.1	733	29.3	9	1	1	4	0	0	0	0	0	0	0	0	0	0	0	0
2021-07-08	3	W6	3	2	CW	7.5	719	25.7	21	2	3	4	0	0	0	0	0	0	0	0	0	0	0	0
2021-07-08	3	W6	3	6	CW	7.3	719	25.6	20	3	3	4	0	0	0	0	0	0	0	0	0	0	0	0
2021-07-08	3	W6	1	2	CW	7.7	236	25.5	32	2	3	4	0	0	0	0	0	0	0	3	0	0	0	3
2021-07-08	3	W6	1	6	CW	7.4	222	25.2	16	2	3	4	0	0	0	0	0	0	0	0	0	0	0	0
2021-07-08	3	W6	2	2	CW	7.3	637	27.6	26	2	3	4	0	0	0	0	0	0	0	0	0	0	0	0
2021-07-08	3	W6	2	6	CW	7.3	403	26.4	20	2	3	4	0	0	0	0	0	0	0	0	0	0	0	0
2021-07-08	3	W6	5	2	CW	7.6	446	26.2	210	2	3	4	0	0	0	0	0	0	0	0	0	0	0	0
2021-07-08	3	W6	5	6	CW	7.7	296	25.8	27	2	3	4	0	0	0	0	0	0	0	0	0	0	0	0
2021-07-08	3	W6	4	2	CW	7.3	644	26.3	32	1	3	4	0	0	0	0	0	0	0	0	0	0	0	0
2021-07-08	3	W6	4	6	CW	7.2	634	25	24	1	3	4	0	0	0	0	0	0	0	0	0	0	0	0
2021-07-08	3	P7	1	2	RP	8.1	2192	30.7	12	1	3	2	0	0	0	0	0	0	0	0	0	0	0	0
2021-07-08	3	P7	1	6	RP	8	2172	29.9	7	1	3	2	0	0	0	0	0	0	0	0	0	0	0	0
2021-07-08	3	P7	2	2	RP	8	2133	29.4	9	1	3	2	0	0	0	0	0	0	0	0	0	0	0	0
2021-07-08	3	P7	2	6	RP	7.9	2111	29.3	7	1	3	2	0	0	0	0	0	0	0	0	0	0	0	0
2021-07-08	3	P7	3	2	RP	7.9	2115	29.2	15	3	3	2	0	0	0	0	0	0	0	0	0	0	0	0
2021-07-08	3	P7	3	6	RP	7.8	2121	29.3	6	1	3	2	0	0	0	0	0	0	0	0	0	0	0	0
2021-07-08	3	P7	4	2	RP	7.7	2139	29.5	8	1	3	1	0	0	0	0	0	0	0	0	0	0	0	0
2021-07-08	3	P7	4	6	RP	7.7	2133	29.5	6	1	3	1	0	0	0	0	0	0	0	0	0	0	0	0
2021-07-08	3	P7	5	2	RP	8	2214	30.2	6	1	3	2	0	0	0	0	0	0	0	0	0	0	0	0
2021-07-08	3	P7	5	6	RP	8	2205	30	6	1	3	2	0	0	0	0	0	0	0	0	0	0	0	0
2021-07-08	3	DP11	O	2	DP	8.1	101	26.5	11	1	3	3	0	0	0	0	3	0	0	0	0	0	0	3
2021-07-08	3	DP11	O	6	DP	7.7	137	26	13	1	3	3	0	0	0	0	1	0	0	0	0	0	0	1
2021-07-08	3	DP11	I	2	DP	7.6	284	24.3	24	2	3	3	0	0	0	0	3	0	0	0	0	0	0	3
2021-07-08	3	DP11	I	6	DP	7.3	345	22.8	21	3	3	3	0	0	0	0	1	0	0	0	0	0	0	1
2021-07-08	3	W5	3	2	CW	9.2	357	30.9	29	1	2	3	0	0	0	0	0	0	0	0	0	0	0	0
2021-07-08	3	W5	3	6	CW	9.4	354	29.6	8	1	2	3	0	0	0	0	0	0	0	0	0	0	0	0
2021-07-08	3	W5	4	2	CW	8.3	922	32.4	28	1	2	3	0	0	0	0	0	0	0	0	0	0	0	0
2021-07-08	3	W5	4	5	CW	8.4	872	32.5	19	1	2	3	0	0	0	0	0	0	0	0	0	0	0	0
2021-07-08	3	W5	5	2	CW	7.8	836	32.4	17	1	1	3	0	0	0	0	0	0	0	0	0	0	0	0
2021-07-08	3	W5	5	6	CW	8.4	985	32.4	12	1	2	3	0	0	0	0	0	0	0	0	0	0	0	0
2021-07-08	3	W5	1	2	CW	8	551	31	8	1	3	3	0	0	0	0	0	0	0	0	0	0	0	0
2021-07-08	3	W5	1	5	CW	8.9	496	30.5	5	1	2	3	0	0	0	0	0	0	0	0	0	0	0	0
2021-07-08	3	W5	2	2	CW	9.1	138	32.1	11	1	2	4	0	0	0	0	0	0	0	0	0	0	0	0
2021-07-08	3	W5	2	6	CW	9.4	336	31.5	7	1	2	4	0	0	0	0	0	0	0	0	0	0	0	0
2021-07-08	3	W20	1	2	CW	7.5	607	22.4	222	2	3	4	0	0	0	0	10	0	0	10	0	0	1	21
2021-07-08	3	W20	1	3	CW	7.5	622	21.8	12	2	3	4	0	0	0	0	0	0	0	4	0	0	0	4
2021-07-08	3	W20	2	2	CW	7.5	274	22	17	2	3	4	0	0	0	0	0	0	0	10	0	0	0	10
2021-07-08	3	W20	2	3	CW	7.4	479	21.9	13	2	3	4	0	0	0	0	0	0	0	19	0	0	1	20
2021-07-08	3	W20	3	2	CW	7.3	309	21.9	14	2	3	4	0	1	0	0	1	0	0	13	0	0	0	15
2021-07-08	3	W20	3	4	CW	7.2	501	21.8	11	2	3	4	0	0	0	0	3	0	0	2	0	0	0	5
2021-07-08	3	W20	4	2	CW	7.4	676	22.2	16	2	3	4	0	1	0	0	1	0	0	2	0	0	0	4
2021-07-08	3	W20	4	4	CW	7.3	670	22.1	14	2	3	4	0	0	0	0	0	0	0	1	0	0	0	1
2021-07-08	3	W20	5	2	CW	8	610	22.8	84	2	3	4	0	0	0	0	0	0	0	0	0	0	0	0
2021-07-08	3	W20	5	3	CW	7.9	675	22.3	19	2	3	4	0	0	0	0	0	0	0	0	0	0	0	0
2021-07-08	3	P2	1	2	RP	8.2	1093	28.7	91	1	1	3	0	0	0	0	0	0	0	0	0	0	0	0
2021-07-08	3	P2	1	6	RP	8.3	1065	28.1	36	3	3	3	0	0	0	0	0	0	0	0	0	0	0	0
2021-07-08	3	P2	2	2	RP	8.8	1080	29.7	7	1	3	2	0	0	0	0	0	0	0	0	0	0	0	0
2021-07-08	3	P2	2	6	RP	8.8	1073	29.1	48	1	2	2	0	0	0	0	0	0	0	0	0	0	0	0
2021-07-08	3	P2	3	2	RP	8.9	1085	29.3	28	1	3	2	0	0	0	0	0	0	0	0	0	0	0	0
2021-07-08	3	P2	3	6	RP	8.9	1063	26.9	23	1	2	2	0	0	0	0	0	0	0	0	0	0	0	0
2021-07-08	3	P2	4	2	RP	8.5	1022	27.1	19	2	3	2	0	0	0	0	0	0	0	0	0	0	0	0
2021-07-08	3	P2	4	3	RP	8.5	947	27.4	10	2	3	2	0	0	0	0	0	0	0	0	0	0	0	0
2021-07-08	3	P2	5	2	RP	9	950	28.2	26	2	3	2	0	0	0	0	0	0	0	0	0	0	0	0
2021-07-08	3	P2	5	6	RP	9	948	28.3	15	1	2	2	0	0	0	0	0	0	0	0	0	0	0	0
2021-07-08	3	W4	3	2	CW	8.8	414	27.4	26	1	2	4	0	0	0	0	0	0	0	0	0	0	0	0
2021-07-08	3	W4	3	6	CW	8.6	404	27.3	12	1	2	4	0	0	0	0	0	0	0	0	0	0	0	0
2021-07-08	3	W4	2	2	CW	8.6	386	25.6	56	1	1	3	0	0	0	0	0	0	0	0	0	0	0	0
2021-07-08	3	W4	2	6	CW	8.5	366	24.6	52	2	3	3	0	0	0	0	0	0	0	0	0	0	0	0
2021-07-08	3	W4	1	2	CW	8.6	318	23.6	24	1	1	3	0	0	0	0	0	0	0	0	0	0	0	0
2021-07-08	3	W4	1	6	CW	8.5	377	23.6	25	1	1	3	0	0	0	0	0	0	0	0	0	0	0	0
2021-07-08	3	W4	5	2	CW	8.5	278	27.1	24	1	2	4	0	0	0	0	0	0	0	0	0	0	0	0
2021-07-08	3	W4	5	4	CW	8.5	278	26.7	20	1	2	4	0	0	0	0	0	0	0	0	0	0	0	0
2021-07-08	3	W4	4	2	CW	8.6	581	28.5	55	1	1	3	0	0	0	0	0	0	0	0	0	0	0	0
2021-07-08	3	W4	4	6	CW	8.5	553	28.1	56	1	2	3	0	0	0	0	0	0	0	0	0	0	0	0
2021-07-08	3	DP18	O	2	DP	8.5	443	30.5	72	1	2	3	0	0	0	0	0	0	0	0	0	0	0	0
2021-07-08	3	DP18	O	6	DP	8.8	446	29.5	14	1	2	3	0	0	0	0	0	0	0	0	0	0	0	0
2021-07-08	3	DP18	I	2	DP	11.2	266	30.7	156	1	2	3	0	0	0	0	0	0	0	0	0	0	0	0
2021-07-08	3	DP18	I	6	DP	11.5	461	30.2	32	1	2	3	0	0	0	0	0	0	0	0	0	0	0	0
2021-07-08	3	P21	1	2	RP	8.1	777	27.3	35	2	1	3	0	0	0	0	0	0	0	0	0	0	0	0
2021-07-08	3	P21	1	6	RP	8	727	27.4	12	2	3	3	0	0	0	0	0	0	0	0	0	0	0	0
2021-07-08	3	P21	2	2	RP	8.4	842	34	49	1	2	3	0	0	0	0	0	0	0	0	0	0	0	0
2021-07-08	3	P21	2	6	RP	8.5	785	31	10	1	2	3	0	0	0	0	0	0	0	0	0	0	0	0
2021-07-08	3	P21	3	2	RP	8.7	791	31.5	9	1	1	3	0	0	0	0	0	0	0	0	0	0	0	0
2021-07-08	3	P21	3	6	RP	8.7	756	28.9	9	1	1	3	0	0	0	0	0	0	0	0	0	0	0	0
2021-07-08	3	P21	4	2	RP	9	760	29.5	24	2	1	3	0	0	0	0	0	0	0	0	0	0	0	0
2021-07-08	3	P21	4	6	RP	8.9	764	28.9	22	2	1	3	0	0	0	0	0	0	0	0	0	0	0	0
2021-07-08	3	P21	5	2	RP	9.6	327	30.9	42	2	2	2	0	0	0	0	0	0	0	1	0	0	0	1
2021-07-08	3	P21	5	6	RP	9	642	27.3	16	2	2	2	4	0	0	0	0	0	0	0	0	0	0	4
2021-07-08	3	DP17	I	NA	DP
2021-07-08	3	DP17	I	NA	DP
2021-07-08	3	DP17	O	NA	DP
2021-07-08	3	DP17	O	NA	DP
2021-07-09	3	DP20	I	2	DP	7.5	423	20.5	10	1	1	2	0	0	0	0	0	0	0	0	0	0	0	0
2021-07-09	3	DP20	I	6	DP	7.5	445	20.4	3	1	1	2	0	0	0	0	0	0	0	0	0	0	0	0
2021-07-09	3	DP20	O	2	DP	7.6	412	21.8	3	1	1	2	79	0	0	0	0	0	0	0	0	0	0	79
2021-07-09	3	DP20	O	5	DP	7.6	405	22.1	4	1	1	2	94	0	0	0	0	0	0	0	0	0	0	94
2021-07-09	3	P14	1	3	RP	10.2	221	26.3	24	2	2	3	0	0	0	0	0	0	0	0	0	0	0	0
2021-07-09	3	P14	1	7	RP	10.2	224	26.8	30	1	2	3	0	0	0	0	0	0	0	0	0	0	0	0
2021-07-09	3	P14	2	2	RP	9.9	232	26.6	17	1	1	2	0	0	0	0	0	0	0	0	0	0	0	0
2021-07-09	3	P14	2	6	RP	10	333	26.8	14	1	1	2	0	0	0	0	0	0	0	0	0	0	0	0
2021-07-09	3	P14	3	4	RP	9.9	245	26.3	6	2	2	3	0	3	0	0	0	0	0	0	0	0	0	3
2021-07-09	3	P14	3	6	RP	9.8	241	26.1	6	1	2	3	0	0	0	0	0	0	0	0	0	0	1	1
2021-07-09	3	P14	4	3	RP	8.5	247	24.7	22	1	2	2	0	0	0	0	0	0	0	0	0	0	0	0
2021-07-09	3	P14	4	6	RP	8.7	245	25	10	1	2	2	0	0	0	0	0	0	0	0	0	0	0	0
2021-07-09	3	P14	5	2	RP	10.2	217	27	7	1	2	2	0	0	0	0	0	0	0	0	0	0	0	0
2021-07-09	3	P14	5	6	RP	10.3	220	27.2	9	1	2	2	0	0	0	0	0	0	0	0	0	0	0	0
2021-07-09	3	P19	1	2	RP	9.4	676	26.1	39	1	1	2	0	0	0	0	0	0	0	0	0	0	0	0
2021-07-09	3	P19	1	6	RP	9.2	678	26.3	19	1	1	2	0	0	0	0	0	0	0	0	0	0	0	0
2021-07-09	3	P19	2	2	RP	9.3	473	25.4	40	1	1	2	0	0	0	0	0	0	0	0	0	0	0	0
2021-07-09	3	P19	2	6	RP	9.1	675	25.7	23	1	1	2	0	0	0	0	0	0	0	0	0	0	0	0
2021-07-09	3	P19	3	2	RP	9.2	670	26	56	1	1	2	0	0	0	0	0	0	0	0	0	0	0	0
2021-07-09	3	P19	3	6	RP	9.1	673	26.1	12	1	1	2	0	0	0	0	0	0	0	0	0	0	0	0
2021-07-09	3	P19	4	2	RP	9.1	672	26.1	36	1	1	2	0	0	0	0	0	0	0	0	0	0	0	0
2021-07-09	3	P19	4	6	RP	9.1	663	26.3	22	1	1	2	0	0	0	0	0	0	0	0	0	0	0	0
2021-07-09	3	P19	5	2	RP	9.1	675	25.9	21	1	1	2	0	0	0	0	0	0	0	0	0	0	0	0
2021-07-09	3	P19	5	6	RP	9	680	26.3	19	1	1	2	0	0	0	0	0	0	0	0	0	0	0	0
2021-07-09	3	DP4	O	2	DP	9	3089	22.2	3	2	3	3	0	0	0	0	0	0	0	0	0	0	0	0
2021-07-09	3	DP4	O	3	DP	8.9	3092	22.1	2	2	3	3	0	0	0	0	0	0	0	0	0	0	0	0
2021-07-09	3	DP4	I	NA	DP
2021-07-09	3	DP4	I	NA	DP
2021-07-09	3	W11	1	2	CW	8.1	326	24.3	23	1	3	3	0	0	0	0	0	0	0	0	0	0	0	0
2021-07-09	3	W11	1	6	CW	8	287	24.1	7	1	3	3	0	0	0	0	0	0	0	0	0	0	0	0
2021-07-09	3	W11	2	2	CW	8.6	266	25.4		2	3	4	3	0	0	0	0	0	0	1	0	0	0	4
2021-07-09	3	W11	2	6	CW	8.3	257	25		2	3	4	0	0	0	0	0	0	0	0	0	0	0	0
2021-07-09	3	W11	3	2	CW	8.5	728	25.9		2	3	4	1	1	0	0	0	0	0	4	0	0	0	6
2021-07-09	3	W11	3	6	CW	8.5	727	25.2		1	3	4	0	0	0	0	0	0	0	0	0	0	0	0
2021-07-09	3	W11	4	NA	CW
2021-07-09	3	W11	4	NA	CW
2021-07-09	3	W11	5	2	CW	8.6	149	26.5		2	3	3	0	0	0	0	0	0	0	2	0	0	0	2
2021-07-09	3	W11	5	6	CW	8.5	143	24.7		2	3	3	0	0	0	0	0	0	0	0	0	0	0	0
2021-07-09	3	W12	1	3	CW	8.6	641	23.3		1	2	3	0	3	0	0	0	0	0	0	0	0	0	3
2021-07-09	3	W12	1	5	CW	8.3	666	23.1		2	2	3	0	0	0	0	0	0	0	0	0	0	0	0
2021-07-09	3	W12	2	2	CW	9.1	617	27.2		1	2	4	0	0	0	0	0	0	0	0	0	0	0	0
2021-07-09	3	W12	2	6	CW	9.1	622	25.7		1	2	4	0	0	0	0	0	0	0	0	0	0	0	0
2021-07-09	3	W12	3	2	CW	8.3	601	25.3		2	3	4	0	0	0	0	0	0	0	0	0	0	0	0
2021-07-09	3	W12	3	6	CW	9.7	575	25.1		2	3	4	0	0	0	0	0	0	0	0	0	0	0	0
2021-07-09	3	W12	4	2	CW	9.3	794	28.7		2	3	4	21	1	0	0	0	0	0	0	0	0	0	22
2021-07-09	3	W12	4	2	CW	9.8	764	30.6		2	3	4	4	0	0	0	0	0	0	0	0	0	0	4
2021-07-09	3	W12	5	2	CW	9.1	663	26.5		1	3	3	0	0	0	0	0	0	0	12	0	1	0	13
2021-07-09	3	W12	5	6	CW	9.1	667	26.4		1	3	3	0	1	0	0	0	0	0	0	0	0	0	1
2021-07-09	3	W13	1	2	CW	9.2	389	25.5		1	3	3	0	0	0	0	0	0	0	0	0	0	0	0
2021-07-09	3	W13	1	6	CW	9.1	386	24.8		1	3	3	0	0	0	0	0	0	0	0	0	0	0	0
2021-07-09	3	W13	2	2	CW	9.1	380	25.3		1	3	3	2	0	0	0	0	0	0	1	0	0	0	3
2021-07-09	3	W13	2	6	CW	9	380	25.1		1	3	3	0	0	0	0	0	0	0	0	0	0	0	0
2021-07-09	3	W13	3	2	CW	8.7	215	24.8		2	3	3	0	0	0	0	0	0	0	0	0	0	0	0
2021-07-09	3	W13	3	4	CW	8.6	382	24.9		2	3	3	0	0	0	0	0	0	0	0	0	0	0	0
2021-07-09	3	W13	4	2	CW	8.8	179	25		2	3	3	1	0	0	0	0	0	0	0	0	0	0	1
2021-07-09	3	W13	4	6	CW	8.8	285	24.9		2	3	3	0	0	0	0	0	0	0	0	0	0	0	0
2021-07-09	3	W13	5	2	CW	8.9	389	24.6		2	3	3	2	0	0	0	0	0	0	0	0	0	0	2
2021-07-09	3	W13	5	5	CW	8.9	384	24.8		2	3	3	0	0	0	0	0	0	0	0	0	0	0	0
2021-07-09	3	W1	1	2	CW	9.5	559	24.8		1	2	3	1	0	0	0	0	0	0	0	0	0	0	1
2021-07-09	3	W1	1	6	CW	9.2	558	24.3		1	2	3	0	0	0	0	0	0	0	0	0	0	0	0
2021-07-09	3	W1	2	2	CW	8.7	419	24.1		2	3	4	0	0	0	0	0	0	0	0	0	0	0	0
2021-07-09	3	W1	2	3	CW	8.8	401	24.3		2	3	4	0	0	0	0	0	0	0	0	0	0	0	0
2021-07-09	3	W1	3	2	CW	8.8	427	23.2		3	3	4	7	2	0	0	0	0	0	0	0	0	4	13
2021-07-09	3	W1	3	4	CW	8.8	432	23.3		3	3	4	0	0	0	0	0	0	0	0	0	0	0	0
2021-07-09	3	W1	4	NA	CW
2021-07-09	3	W1	4	NA	CW
2021-07-09	3	W1	5	2	CW	9	426	24.8		1	2	3	0	0	0	0	0	0	0	0	0	0	0	0
2021-07-09	3	W1	5	6	CW	8.9	440	24.7		1	2	3	0	0	0	0	0	0	0	0	0	0	0	0
2021-07-09	3	DP12	O	2	DP	6.8	269	23.7	25	1	3	3	0	0	0	0	0	0	0	0	0	0	0	0
2021-07-09	3	DP12	O	6	DP	6.9	272	23.9	28	1	1	3	0	0	0	0	0	0	0	0	0	0	0	0
2021-07-09	3	DP12	I	2	DP	7.1	382	22.4	24	1	3	3	0	0	0	0	0	0	0	0	0	0	0	0
2021-07-09	3	DP12	I	6	DP	7	567	22.3	20	1	3	3	0	0	0	0	0	0	0	0	0	0	0	0
2021-07-09	3	DP13	O	2	DP	7.5	216	23.5	65	1	2	2	0	0	0	0	0	0	0	0	0	0	0	0
2021-07-09	3	DP13	O	6	DP	6.8	223	25.1	37	1	2	2	0	0	0	0	0	0	0	0	0	0	0	0
2021-07-09	3	DP13	I	2	DP	7	231	23.4	15	1	3	4	0	0	0	0	0	0	0	0	0	0	0	0
2021-07-09	3	DP13	I	6	DP	7.1	232	23.6	7	1	2	4	0	0	0	0	0	0	0	0	0	0	0	0
2021-07-09	3	W9	1	2	CW	6.9	815	23	7	2	1	4	0	0	0	0	0	0	0	0	0	0	0	0
2021-07-09	3	W9	1	2	CW	7.2	452	23.5	7	2	1	4	0	0	0	0	0	0	0	0	0	0	0	0
2021-07-09	3	W9	2	2	CW	7.1	740	23	155	2	3	4	0	0	0	0	0	0	0	0	0	0	0	0
2021-07-09	3	W9	2	5	CW	7.2	752	23.4	46	2	3	4	0	0	0	0	0	0	0	0	0	0	0	0
2021-07-09	3	W9	3	2	CW	7.2	992	23.3	94	2	3	4	0	0	0	0	0	0	0	0	0	0	0	0
2021-07-09	3	W9	3	4	CW	6.9	869	23.3	40	2	3	4	0	0	0	0	0	0	0	0	0	0	0	0
2021-07-09	3	W9	4	2	CW	7.2	1197	23	206	2	3	4	0	0	0	0	0	0	0	2	0	0	0	2
2021-07-09	3	W9	4	5	CW	7.5	1207	23.5	87	2	3	4	0	0	0	0	0	0	0	0	0	0	0	0
2021-07-09	3	W9	5	2	CW	7.7	1648	21.2	20	1	2	3	0	1	0	0	0	0	0	1	0	0	0	2
2021-07-09	3	W9	5	6	CW	7.5	1685	20.6	3	1	2	3	0	0	0	0	0	0	0	0	0	0	0	0
2021-07-09	3	P12	4	2	RP	7.3	570	22.2	24	2	3	3	0	0	0	0	0	0	0	0	0	0	0	0
2021-07-09	3	P12	4	6	RP	6.8	570	22.4	14	1	3	3	0	0	0	0	0	0	0	0	0	0	0	0
2021-07-09	3	P12	5	2	RP	7.1	568	22.1	6	2	3	3	0	0	0	0	0	0	0	8	0	0	0	8
2021-07-09	3	P12	5	6	RP	7.2	570	21.8	7	2	3	3	0	4	0	0	0	0	0	3	0	0	0	7
2021-07-09	3	P12	1	2	RP	7.2	557	22.7	4	2	3	3	0	1	0	0	0	0	0	1	0	0	0	2
2021-07-09	3	P12	1	6	RP	7.1	556	22.7	3	1	2	3	0	1	0	0	0	0	0	0	0	0	0	1
2021-07-09	3	P12	2	2	RP	7	667	22.9	143	2	3	3	0	0	0	0	0	0	0	16	0	0	0	16
2021-07-09	3	P12	2	6	RP	7.1	524	22.7	7	2	3	3	0	0	0	0	0	0	0	42	0	0	0	42
2021-07-09	3	P12	3	2	RP	7	720	22.4	58	2	3	3	0	0	0	0	0	0	0	3	0	0	0	3
2021-07-09	3	P12	3	6	RP	7.1	715	22.1	10	2	3	3	0	0	0	0	0	0	0	0	0	0	0	0
2021-07-09	3	DP15	O	5	DP	7.3	1181	21	1	2	3	4	0	0	0	0	0	0	0	0	0	0	0	0
2021-07-09	3	DP15	O	2	DP	7.4	1176	21	15	2	3	4	0	0	0	0	0	0	0	0	0	0	0	0
2021-07-09	3	DP15	I	NA	DP
2021-07-09	3	DP15	I	NA	DP
2021-07-10	3	W10	1	2	CW	9.5	188	24.3		2	3	4	0	2	0	0	0	0	0	0	0	0	0	2
2021-07-10	3	W10	1	6	CW	9.3	190	24.3		2	3	4	0	1	0	0	0	0	0	0	0	0	0	1
2021-07-10	3	W10	2	2	CW	9.6	185	24		2	2	4	0	5	0	0	0	0	0	0	0	0	0	5
2021-07-10	3	W10	2	6	CW	9.5	188	24.2		1	2	4	0	0	0	0	0	0	0	0	0	0	0	0
2021-07-10	3	W10	3	2	CW	8.3	193	23.7		2	3	4	0	0	0	0	0	0	0	0	0	0	0	0
2021-07-10	3	W10	3	6	CW	8.2	196	23.9		2	3	4	0	0	0	0	0	0	0	0	0	0	0	0
2021-07-10	3	W10	4	2	CW	8.6	195	23.7		1	2	4	0	0	0	0	0	0	0	0	0	0	0	0
2021-07-10	3	W10	4	6	CW	8.7	195	23.7		2	3	4	0	0	0	0	0	0	0	0	0	0	0	0
2021-07-10	3	W10	5	2	CW	8.4	193	23.3		2	3	4	0	1	0	0	0	0	0	0	0	0	0	1
2021-07-10	3	W10	5	6	CW	9	192	23.9		2	3	4	0	0	0	0	0	0	0	0	0	0	0	0
2021-07-10	3	DP14	O	2	DP	9.7	271	25.2		1	1	1	0	0	0	0	0	0	0	0	0	0	0	0
2021-07-10	3	DP14	O	6	DP	9.7	271	25.2		1	1	1	0	0	0	0	0	0	0	0	0	0	0	0
2021-07-10	3	DP14	I	2	DP	9.8	271	25.4		1	1	1	0	0	0	0	0	0	0	0	0	0	0	0
2021-07-10	3	DP14	I	6	DP	9.9	271	25.3		1	1	1	0	0	0	0	0	0	0	0	0	0	0	0
2021-07-22	4	P5	3	2	RP	8.5	700	25.2	29	1	2	1	0	0	0	0	0	0	0	0	0	0	0	0
2021-07-22	4	P5	3	6	RP	8.5	729	25.3	9	1	2	1	0	0	0	0	0	0	0	0	0	0	0	0
2021-07-22	4	P5	4	2	RP	8.5	736	25.2	92	1	2	1	0	0	0	0	0	0	0	0	0	0	0	0
2021-07-22	4	P5	4	6	RP	8.5	734	25.4	54	1	2	1	0	0	0	0	0	0	0	0	0	0	0	0
2021-07-22	4	P5	5	2	RP	8.4	720	25.4	46	3	2	1	0	0	0	0	0	0	0	0	0	0	0	0
2021-07-22	4	P5	5	6	RP	8.5	724	25.4	20	3	2	1	0	0	0	0	0	0	0	0	0	0	0	0
2021-07-22	4	P5	1	2	RP	8.5	733	26.3	18	1	2	3	0	0	0	0	0	0	0	0	0	0	0	0
2021-07-22	4	P5	1	6	RP	8.5	735	25.9	17	1	2	3	0	0	0	0	0	0	0	0	0	0	0	0
2021-07-22	4	P5	2	2	RP	8.5	732	25.5	22	1	2	1	0	0	0	0	0	0	0	0	0	0	0	0
2021-07-22	4	P5	2	6	RP	8.5	733	25.8	21	1	2	1	0	0	0	0	0	0	0	0	0	0	0	0
2021-07-22	4	P15	1	2	RP	8.6	692	27	17	1	1	1	0	0	0	0	0	0	0	0	0	0	0	0
2021-07-22	4	P15	1	4	RP	8.6	688	27.1	12	1	1	1	0	0	0	0	0	0	0	0	0	0	0	0
2021-07-22	4	P15	2	2	RP	8.5	655	26	10	2	1	1	0	0	0	0	0	0	0	0	0	0	0	0
2021-07-22	4	P15	2	4	RP	8.5	666	25.1	16	2	1	1	0	0	0	0	0	0	0	0	0	0	0	0
2021-07-22	4	P15	3	2	RP	8.6	672	25.7	20	1	1	1	0	0	0	0	0	0	0	0	0	0	0	0
2021-07-22	4	P15	3	6	RP	8.6	663	25.4	21	1	1	1	0	0	0	0	0	0	0	0	0	0	0	0
2021-07-22	4	P15	4	2	RP	8.6	654	24.9	16	3	1	1	0	0	0	0	0	0	0	0	0	0	0	0
2021-07-22	4	P15	4	6	RP	8.6	653	25	18	3	1	1	0	0	0	0	0	0	0	0	0	0	0	0
2021-07-22	4	P15	5	2	RP	8.6	667	26.3	18	1	1	1	0	0	0	0	0	0	0	0	0	0	0	0
2021-07-22	4	P15	5	6	RP	8.6	673	26.2	115	1	1	1	0	0	0	0	0	0	0	0	0	0	0	0
2021-07-22	4	DP9	I	2	DP	7.2	363	18.9	4	3	3	2	0	0	0	0	0	0	0	0	0	0	0	0
2021-07-22	4	DP9	I	4	DP	7.3	393	19	11	3	3	4	0	0	0	0	0	0	0	0	0	0	0	0
2021-07-22	4	DP9	O	2	DP	7.2	2542	18.8	32	2	3	4	0	0	0	0	0	0	0	0	0	0	0	0
2021-07-22	4	DP9	O	4	DP	7.5	2642	18.5	80	3	3	4	0	0	0	0	0	0	0	0	0	0	0	0
2021-07-22	4	P27	1	2	RP	8.3	388	28.3	45	1	2	4	0	0	0	0	0	0	0	0	0	0	0	0
2021-07-22	4	P27	1	6	RP	8.6	374	27.3	21	1	2	4	0	0	0	0	0	0	0	0	0	0	0	0
2021-07-22	4	P27	2	2	RP	8.9	379	28.2	20	2	3	4	0	0	0	0	0	0	0	0	0	0	0	0
2021-07-22	4	P27	2	6	RP	8.9	377	27.4	11	1	3	4	0	0	0	0	0	0	0	0	0	0	0	0
2021-07-22	4	P27	3	2	RP	9	412	30.4	28	1	3	4	0	0	0	0	0	0	0	0	0	0	0	0
2021-07-22	4	P27	3	6	RP	8.9	395	27.6	7	1	3	4	0	0	0	0	0	0	0	0	0	0	0	0
2021-07-22	4	P27	4	2	RP	9	396	28.6	16	1	2	3	0	0	0	0	0	0	0	0	0	0	0	0
2021-07-22	4	P27	4	6	RP	9.1	385	27.7	6	1	2	3	0	0	0	0	0	0	0	0	0	0	0	0
2021-07-22	4	P27	5	2	RP	9.4	373	28.4	12	2	3	4	0	0	0	0	0	0	0	0	0	0	0	0
2021-07-22	4	P27	5	6	RP	9.1	373	26.8	16	1	3	4	0	0	0	0	0	0	0	0	0	0	0	0
2021-07-22	4	P28	1	2	RP	9.2	650	29.3	48	1	1	3	0	0	0	0	0	0	0	0	0	0	0	0
2021-07-22	4	P28	1	6	RP	9.3	646	28.8	26	1	1	3	0	0	0	0	0	0	0	0	0	0	0	0
2021-07-22	4	P28	2	2	RP	8.8	635	26.4	12	3	2	4	0	0	0	0	0	0	0	0	0	0	0	0
2021-07-22	4	P28	2	6	RP	8.4	648	27.2	6	3	2	4	0	0	0	0	0	0	0	0	0	0	0	0
2021-07-22	4	P28	3	2	RP	8	674	29.4	6	1	1	4	0	0	0	0	0	0	0	0	0	0	0	0
2021-07-22	4	P28	3	6	RP	8.7	659	29.8	14	1	1	4	0	0	0	0	0	0	0	0	0	0	0	0
2021-07-22	4	P28	4	2	RP	8.2	642	26.9	13	3	1	4	0	0	0	0	0	0	0	0	0	0	0	0
2021-07-22	4	P28	4	6	RP	8.7	644	28.2	41	3	1	4	0	0	0	0	0	0	0	0	0	0	0	0
2021-07-22	4	P28	5	2	RP	9.3	634	28.4	4	1	1	4	0	1	0	0	0	0	0	0	0	0	0	1
2021-07-22	4	P28	5	6	RP	9.5	635	28.2	10	1	1	4	0	0	0	0	0	0	0	0	0	0	0	0
2021-07-22	4	W6	1	2	CW	7.7	727	24.1	68	2	3	4	0	1	0	0	0	0	0	14	0	0	0	15
2021-07-22	4	W6	1	6	CW	7.6	811	23.8	18	2	3	4	0	0	0	0	0	0	0	1	0	0	0	1
2021-07-22	4	W6	2	2	CW	7.8	703	26	208	2	3	4	0	0	0	0	0	0	0	35	0	0	0	35
2021-07-22	4	W6	2	6	CW	7	711	24.5	23	2	3	4	0	0	0	0	0	0	0	4	0	0	0	4
2021-07-22	4	W6	3	2	CW	6.9	658	25.1	30	2	3	4	0	1	0	0	0	0	0	1	0	0	0	2
2021-07-22	4	W6	3	6	CW	7	657	24.6	9	2	3	4	0	0	0	0	3	0	0	0	0	0	0	3
2021-07-22	4	W6	4	2	CW	7.2	655	25.7	15	2	3	4	0	0	0	0	0	0	0	0	0	0	0	0
2021-07-22	4	W6	4	6	CW	6.7	306	24.4	12	2	3	4	0	0	0	0	0	0	0	0	0	0	0	0
2021-07-22	4	W6	5	2	CW	6.8	703	24.7	61	2	3	4	0	0	0	0	0	0	0	18	0	0	0	18
2021-07-22	4	W6	5	6	CW	6.9	700	25.6	50	2	3	4	0	0	0	0	0	0	0	0	0	0	0	0
2021-07-22	4	P7	1	2	RP	7.9	2231	32.1	2	1	3	2	0	0	0	0	0	0	0	0	0	0	0	0
2021-07-22	4	P7	1	6	RP	7.9	2260	31.3	2	1	3	2	0	0	0	0	0	0	0	0	0	0	0	0
2021-07-22	4	P7	2	2	RP	8.2	2237	31.2	26	1	2	2	0	0	0	0	0	0	0	0	0	0	0	0
2021-07-22	4	P7	2	6	RP	8.2	2247	31	2	1	2	2	0	0	0	0	0	0	0	0	0	0	0	0
2021-07-22	4	P7	3	2	RP	7.6	1848	27.7	32	3	3	3	0	0	0	0	0	0	0	0	0	0	0	0
2021-07-22	4	P7	3	6	RP	7.7	2121	29.7	0	3	3	3	0	0	0	0	0	0	0	0	0	0	0	0
2021-07-22	4	P7	4	2	RP	7.4	3130	31.4	1	2	3	3	0	0	0	0	0	0	0	0	0	0	0	0
2021-07-22	4	P7	4	6	RP	7.7	2534	31.5	2	1	2	3	0	0	0	0	0	0	0	0	0	0	0	0
2021-07-22	4	P7	5	2	RP	8.3	2235	33	4	1	3	2	0	0	0	0	0	0	0	0	0	0	0	0
2021-07-22	4	P7	5	6	RP	8.5	2272	33	0	1	3	2	0	0	0	0	0	0	0	0	0	0	0	0
2021-07-22	4	W20	1	2	CW	7.9	552	19.2	15	2	2	4	0	0	0	0	0	0	0	1	0	0	0	1
2021-07-22	4	W20	1	4	CW	8	576	18.9	13	2	2	4	0	0	0	0	0	0	0	0	0	0	0	0
2021-07-22	4	W20	2	2	CW	8	482	19.3	26	3	3	4	0	1	0	0	0	0	0	19	0	0	0	20
2021-07-22	4	W20	2	4	CW	8.1	519	18.6	17	3	3	4	0	0	0	0	0	0	0	14	0	0	0	14
2021-07-22	4	W20	3	2	CW	7.8	497	19.5	53	2	3	4	0	0	0	1	1	0	0	14	0	0	0	16
2021-07-22	4	W20	3	3	CW	7.9	512	19.3	20	2	3	4	0	2	0	0	0	0	0	6	0	0	0	8
2021-07-22	4	W20	4	2	CW	8.5	515	19.1	106	2	3	4	0	0	0	0	0	0	0	5	0	0	0	5
2021-07-22	4	W20	4	6	CW	8.2	532	18.6	16	2	3	4	0	0	0	0	0	0	0	1	0	0	0	1
2021-07-22	4	W20	5	2	CW	8	614	19.2	21	3	3	4	0	0	0	0	0	0	0	1	0	0	0	1
2021-07-22	4	W20	5	6	CW	8.1	473	18.7	6	3	3	4	0	0	0	0	0	0	0	2	0	0	0	2
2021-07-22	4	P2	1	2	RP	9.3	773	23.9	19	3	3	3	0	0	0	0	0	0	0	0	0	0	0	0
2021-07-22	4	P2	1	6	RP	9.2	692	21.3	9	3	3	3	0	0	0	0	0	0	0	0	0	0	0	0
2021-07-22	4	P2	2	2	RP	9	838	26.7	13	1	1	2	0	0	0	0	0	0	0	0	0	0	0	0
2021-07-22	4	P2	2	5	RP	9.2	786	25.8	7	1	1	2	0	0	0	0	0	0	0	0	0	0	0	0
2021-07-22	4	P2	3	2	RP	9.5	815	26.5	57	1	1	2	0	0	0	0	0	0	0	0	0	0	0	0
2021-07-22	4	P2	3	6	RP	9.3	792	26.1	27	1	1	2	0	0	0	0	0	0	0	0	0	0	0	0
2021-07-22	4	P2	4	2	RP	9	721	24.3	20	2	3	4	0	0	0	0	0	0	0	0	0	0	0	0
2021-07-22	4	P2	4	5	RP	9.2	783	24.1	13	2	3	4	0	0	0	0	0	0	0	0	0	0	0	0
2021-07-22	4	P2	5	2	RP	9.3	728	26.1	10	1	1	2	0	0	0	0	0	0	0	0	0	0	0	0
2021-07-22	4	P2	5	5	RP	9.2	762	25.8	5	1	1	2	0	0	0	0	0	0	0	0	0	0	0	0
2021-07-22	4	W4	1	2	CW	9.1	806	24.6	5	2	1	3	0	0	0	0	0	0	0	0	0	0	0	0
2021-07-22	4	W4	1	6	CW	9.2	794	24.3	5	2	1	3	0	0	0	0	0	0	0	0	0	0	0	0
2021-07-22	4	W4	2	2	CW	8.5	415	26.9	15	2	1	4	0	0	0	0	0	0	0	0	0	0	0	0
2021-07-22	4	W4	2	2	CW	8.6	446	26.7	11	2	3	4	0	0	0	0	0	0	0	0	0	0	0	0
2021-07-22	4	W4	3	2	CW	8.6	456	27.6	56	1	2	3	0	0	0	0	0	0	0	2	0	0	0	2
2021-07-22	4	W4	3	6	CW	8.6	427	27.3	45	1	2	3	0	1	0	0	0	0	0	0	0	0	0	1
2021-07-22	4	W4	4	2	CW	8.1	462	27.4	7	1	2	4	0	0	0	0	0	0	0	0	0	0	0	0
2021-07-22	4	W4	4	5	CW	8.3	418	27.3	6	2	3	4	0	0	0	0	0	0	0	0	0	0	0	0
2021-07-22	4	W4	5	2	CW	8.4	522	25.2	21	2	3	4	0	1	0	0	0	0	0	0	0	0	0	1
2021-07-22	4	W4	5	3	CW	8.2	496	25.1	10	2	3	4	0	0	0	0	0	0	0	0	0	0	0	0
2021-07-22	4	DP18	O	2	DP	10.2	326	27.1	14	1	2	3	0	0	0	0	0	0	0	0	0	0	0	0
2021-07-22	4	DP18	O	6	DP	10.2	347	26.8	12	1	2	3	0	0	0	0	0	0	0	0	0	0	0	0
2021-07-22	4	DP18	I	2	DP	11.1	356	26.9	28	1	2	3	0	0	0	0	0	0	0	0	0	0	0	0
2021-07-22	4	DP18	I	6	DP	11.3	349	26.7	15	1	2	3	0	0	0	0	0	0	0	0	0	0	0	0
2021-07-22	4	DP20	O	2	DP	8.1	522	23.1	5	2	1	2	0	0	0	0	0	0	0	0	0	0	0	0
2021-07-22	4	DP20	O	3	DP	8.2	537	23.1	5	2	1	2	0	0	0	0	0	0	0	0	0	0	0	0
2021-07-22	4	DP20	I	NA	DP
2021-07-22	4	DP20	I	NA	DP
2021-07-22	4	P21	1	2	RP	9.7	667	27.3	43	1	1	3	0	0	0	0	0	0	0	0	0	0	0	0
2021-07-22	4	P21	1	6	RP	9.6	594	26.8	13	1	1	3	0	0	0	0	0	0	0	0	0	0	0	0
2021-07-22	4	P21	2	2	RP	9.1	927	28.1	20	1	1	2	0	0	0	0	0	0	0	0	0	0	0	0
2021-07-22	4	P21	2	6	RP	9.3	624	26.7	12	1	1	2	0	0	0	0	0	0	0	0	0	0	0	0
2021-07-22	4	P21	3	2	RP	9.8	661	27.3	55	1	2	3	0	0	0	0	0	0	0	0	0	0	0	0
2021-07-22	4	P21	3	6	RP	9.7	654	27.1	9	1	1	3	0	0	0	0	0	0	0	0	0	0	0	0
2021-07-22	4	P21	4	2	RP	9.6	556	26.9	7	2	1	2	0	0	0	0	0	0	0	0	0	0	0	0
2021-07-22	4	P21	4	6	RP	9.5	610	25.4	6	2	1	2	0	0	0	0	0	0	0	0	0	0	0	0
2021-07-22	4	P21	5	2	RP	9.3	892	26.7	8	2	2	3	0	0	0	0	0	0	0	0	0	0	0	0
2021-07-22	4	P21	5	6	RP	9.2	637	26.5	5	2	1	3	0	0	0	0	0	0	0	0	0	0	0	0
2021-07-22	4	DP17	I	NA	DP
2021-07-22	4	DP17	I	NA	DP
2021-07-22	4	DP17	O	NA	DP
2021-07-22	4	DP17	O	NA	DP
2021-07-22	4	P19	1	2	RP	9.9	676	30.1	19	1	2	2	0	0	0	0	0	0	0	0	0	0	0	0
2021-07-22	4	P19	1	6	RP	10	681	29.9	12	1	1	2	0	0	0	0	0	0	0	0	0	0	0	0
2021-07-22	4	P19	2	2	RP	11.3	688	32.1	6	1	1	2	0	0	0	0	0	0	0	0	0	0	0	0
2021-07-22	4	P19	2	6	RP	11.2	656	31.2	5	1	1	2	0	0	0	0	0	0	0	0	0	0	0	0
2021-07-22	4	P19	3	2	RP	10.5	672	31.8	9	1	1	2	0	0	0	0	0	0	0	0	0	0	0	0
2021-07-22	4	P19	3	6	RP	10.5	669	31.3	5	1	1	2	0	0	0	0	0	0	0	0	0	0	0	0
2021-07-22	4	P19	4	2	RP	10.2	667	32.2	14	1	2	2	0	0	0	0	0	0	0	0	0	0	0	0
2021-07-22	4	P19	4	6	RP	10.2	708	32	21	1	2	2	0	0	0	0	0	0	0	0	0	0	0	0
2021-07-22	4	P19	5	2	RP	9.6	697	31.8	19	1	1	2	0	0	0	0	0	0	0	0	0	0	0	0
2021-07-22	4	P19	5	6	RP	9.7	683	30.6	8	1	1	2	0	0	0	0	0	0	0	0	0	0	0	0
2021-07-23	4	P14	1	2	RP	8.8	215	23.1	10	2	3	4	0	1	0	0	0	0	0	0	0	0	0	1
2021-07-23	4	P14	1	6	RP	8.7	275	22.9	9	2	3	4	0	0	0	0	0	0	0	0	0	0	0	0
2021-07-23	4	P14	2	2	RP	9.2	311	23.7	22	1	2	2	0	0	0	0	0	0	0	0	0	0	0	0
2021-07-23	4	P14	2	6	RP	9.1	315	23.6	8	1	2	2	0	0	0	0	0	0	0	0	0	0	0	0
2021-07-23	4	P14	3	2	RP	9	291	23.9	10	1	2	2	0	0	0	0	0	0	0	1	0	0	0	1
2021-07-23	4	P14	3	6	RP	8.7	293	23.6	5	1	2	2	0	0	0	0	0	0	0	0	0	0	0	0
2021-07-23	4	P14	4	2	RP	9	245	23.8	17	2	2	3	0	1	0	0	0	0	0	0	0	0	0	1
2021-07-23	4	P14	4	6	RP	9	246	23.5	12	2	2	3	0	0	0	0	0	0	0	0	0	0	0	0
2021-07-23	4	P14	5	2	RP	8.8	213	26.2	8	1	1	2	0	0	0	0	0	0	0	0	0	0	0	0
2021-07-23	4	P14	5	6	RP	8.8	217	26.1	7	1	1	2	0	0	0	0	0	0	0	0	0	0	0	0
2021-07-23	4	W11	1	2	CW	9	385	22.3	107	2	2	3	0	0	0	0	0	0	0	0	0	0	0	0
2021-07-23	4	W11	1	6	CW	8.9	387	22.1	16	2	2	3	0	0	0	0	0	0	0	0	0	0	0	0
2021-07-23	4	W11	2	2	CW	9.6	421	22.4	22	2	3	4	0	0	0	0	0	0	0	0	0	0	0	0
2021-07-23	4	W11	2	6	CW	9.3	392	22.3	10	2	3	4	0	0	0	0	0	0	0	0	0	0	0	0
2021-07-23	4	W11	3	2	CW	8.6	298	21.9	7	2	3	4	0	1	0	0	0	0	0	0	0	0	0	1
2021-07-23	4	W11	3	3	CW	8.6	315	21.9	9	2	3	4	0	1	0	0	0	0	0	0	0	0	0	1
2021-07-23	4	W11	4	2	CW	9	412	22.1	36	2	3	3	0	0	0	0	0	0	0	0	0	0	0	0
2021-07-23	4	W11	4	3	CW	8.9	410	22.1	6	2	3	3	0	0	0	0	0	0	0	0	0	0	0	0
2021-07-23	4	W11	5	2	CW	8.7	377	22.3	9	2	3	3	0	0	0	0	0	0	0	0	0	0	0	0
2021-07-23	4	W11	5	6	CW	8.8	316	21.7	4	2	3	3	0	0	0	0	0	0	0	0	0	0	0	0
2021-07-23	4	W12	1	4	CW	8.6	732	21.3	7	1	3	4	0	0	0	0	0	0	0	0	0	0	0	0
2021-07-23	4	W12	1	6	CW	8.7	754	21	8	1	3	4	0	1	0	0	0	0	0	0	0	0	0	1
2021-07-23	4	W12	2	2	CW	8.6	767	21.4	19	2	3	4	0	3	0	0	0	0	0	0	0	2	0	5
2021-07-23	4	W12	2	4	CW	8.7	768	21.3	12	2	3	4	0	0	0	0	0	0	0	0	0	0	0	0
2021-07-23	4	W12	3	2	CW	9.1	725	21.1	28	2	3	4	0	0	0	0	0	0	0	0	0	4	0	4
2021-07-23	4	W12	3	6	CW	9	762	20.6	6	2	3	4	0	0	0	0	0	0	0	0	0	0	0	0
2021-07-23	4	W12	4	2	CW	8.8	737	23.2	8	2	3	3	0	0	0	0	0	0	0	0	0	2	0	2
2021-07-23	4	W12	4	3	CW	8.8	612	23.1	10	2	3	3	0	0	0	0	0	0	0	0	0	0	0	0
2021-07-23	4	W12	5	2	CW	8.7	832	25.7	6	2	3	3	0	0	0	0	0	0	0	0	0	0	0	0
2021-07-23	4	W12	5	6	CW	8.7	817	23.8	9	2	3	3	0	0	0	0	0	0	0	0	0	0	0	0
2021-07-23	4	W13	1	2	CW	9	616	25.1	11	2	3	4	0	0	0	0	0	0	0	1	0	0	0	1
2021-07-23	4	W13	1	6	CW	9	637	24.7	7	2	3	4	0	0	0	0	0	0	0	0	0	0	0	0
2021-07-23	4	W13	2	2	CW	8.9	624	23.1	8	2	3	3	0	0	0	1	0	0	0	0	0	0	0	1
2021-07-23	4	W13	2	5	CW	8.9	713	23.3	5	2	3	3	0	0	0	0	0	0	0	0	0	0	0	0
2021-07-23	4	W13	3	2	CW	9	662	24.1	4	2	3	3	0	0	0	0	0	0	0	0	0	0	0	0
2021-07-23	4	W13	3	6	CW	9	657	23.7	4	2	3	3	0	0	0	0	0	0	0	0	0	0	0	0
2021-07-23	4	W13	4	2	CW	8.7	601	23.2	9	2	3	3	0	0	0	0	0	0	0	0	0	0	0	0
2021-07-23	4	W13	4	6	CW	8.9	607	22.5	6	1	1	3	0	0	0	0	0	0	0	0	0	0	0	0
2021-07-23	4	W13	5	2	CW	8.8	623	23.6	18	2	3	3	0	0	0	0	0	0	0	0	0	0	0	0
2021-07-23	4	W13	5	6	CW	8.8	625	23.1	11	2	3	3	0	0	0	0	0	0	0	0	0	0	0	0
2021-07-23	4	W1	1	2	CW	9	961	24.2	7	1	2	3	0	0	0	0	0	0	0	0	0	0	0	0
2021-07-23	4	W1	1	6	CW	9	963	24.2	7	1	2	3	0	0	0	0	0	0	0	0	0	0	0	0
2021-07-23	4	W1	2	2	CW	8.9	648	22.1	55	2	3	4	0	0	0	0	0	0	0	0	0	0	0	0
2021-07-23	4	W1	2	4	CW	8.9	649	21.8	12	1	3	4	0	0	0	0	0	0	0	0	0	0	0	0
2021-07-23	4	W1	3	2	CW	8.9	668	21.9	43	3	3	4	0	2	0	0	0	0	0	16	0	1	0	19
2021-07-23	4	W1	3	4	CW	8.9	679	21.7	10	3	3	4	0	2	0	0	0	0	0	8	0	0	0	10
2021-07-23	4	W1	4	2	CW	9.2	615	22.6	17	2	3	4	0	0	0	0	0	0	0	0	0	0	0	0
2021-07-23	4	W1	4	6	CW	9.2	617	22.4	5	2	3	4	0	0	0	0	0	0	0	0	0	0	0	0
2021-07-23	4	W1	5	2	CW	9	827	23.9	7	2	2	4	0	0	0	0	0	0	0	0	0	0	0	0
2021-07-23	4	W1	5	6	CW	9	832	23.8	8	2	2	4	0	0	0	0	0	0	0	0	0	0	0	0
2021-07-23	4	DP4	I	NA	DP
2021-07-23	4	DP4	I	NA	DP
2021-07-23	4	DP4	O	NA	DP
2021-07-23	4	DP4	O	NA	DP
2021-07-23	4	DP14	I	2	DP	9.7	859	31.2	3	1	1	3	0	0	0	0	0	0	0	0	0	0	0	0
2021-07-23	4	DP14	I	6	DP	9.6	865	30.7	5	1	1	3	0	0	0	0	0	0	0	0	0	0	0	0
2021-07-23	4	DP14	O	1	DP	9.8	1615	31.5	9	1	1	1	0	0	0	0	0	0	0	0	0	0	0	0
2021-07-23	4	DP14	O	1	DP	9.7	1647	31.6	6	1	1	1	0	0	0	0	0	0	0	0	0	0	0	0
2021-07-23	4	DP13	O	2	DP	7.8	343	27.8	176	1	1	2	0	0	0	0	0	0	0	0	0	0	0	0
2021-07-23	4	DP13	O	6	DP	7.6	434	26	116	1	1	2	0	0	0	0	0	0	0	0	0	0	0	0
2021-07-23	4	DP13	I	2	DP	7.2	474	30.2	304	1	2	3	0	0	0	0	0	0	0	0	0	0	0	0
2021-07-23	4	DP13	I	4	DP	7.3	448	27.8	347	1	2	3	0	0	0	0	0	0	0	0	0	0	0	0
2021-07-23	4	DP12	O	2	DP	7.4	356	27.9	133	1	1	3	0	0	0	0	0	0	0	0	0	0	0	0
2021-07-23	4	DP12	O	4	DP	7.5	365	27.9	130	1	1	3	0	0	0	0	0	0	0	0	0	0	0	0
2021-07-23	4	DP12	I	2	DP	7.8	480	31.3	82	1	1	3	0	0	0	0	0	0	0	0	0	0	0	0
2021-07-23	4	DP12	I	4	DP	7.6	424	30.6	91	1	1	1	0	0	0	0	0	0	0	0	0	0	0	0
2021-07-23	4	W9	1	2	CW	7.1	618	24.4	5	1	1	4	0	0	0	0	0	0	0	0	0	0	0	0
2021-07-23	4	W9	1	3	CW	7.1	507	23.4	8	1	1	4	0	0	0	0	0	0	0	0	0	0	0	0
2021-07-23	4	W9	2	2	CW	7	649	26.1	15	2	3	4	0	0	0	0	0	0	0	0	0	0	0	0
2021-07-23	4	W9	2	6	CW	7.1	640	27.3	18	2	3	4	0	0	0	0	0	0	0	0	0	0	0	0
2021-07-23	4	W9	3	2	CW	7.1	536	24	9	2	3	4	0	0	0	0	0	0	0	0	0	0	0	0
2021-07-23	4	W9	3	6	CW	7.2	524	26.2	3	2	3	4	0	0	0	0	0	0	0	0	0	0	0	0
2021-07-23	4	W9	4	2	CW	7.3	1132	26.2	61	2	3	4	0	0	0	0	0	0	0	5	0	0	0	5
2021-07-23	4	W9	4	5	CW	6.8	1144	26	12	2	3	4	0	0	0	0	0	0	0	0	0	0	0	0
2021-07-23	4	W9	5	2	CW	7.7	1561	25.2	0	1	2	4	0	0	0	0	0	0	0	0	0	0	0	0
2021-07-23	4	W9	5	6	CW	7.6	1556	22	1	1	2	4	0	0	0	0	0	0	0	0	0	0	0	0
2021-07-23	4	P12	4	2	RP	7.6	586	25.5	0	2	3	4	0	0	0	0	0	0	0	1	0	0	0	1
2021-07-23	4	P12	4	6	RP	7.5	587	25.2	1	1	3	4	0	0	0	0	0	0	0	0	0	0	0	0
2021-07-23	4	P12	5	2	RP	7.8	568	23.2	5	3	3	4	0	1	0	0	0	0	0	7	0	0	0	8
2021-07-23	4	P12	5	6	RP	7.8	569	23.4	5	3	3	4	0	0	0	0	0	0	0	1	0	0	0	1
2021-07-23	4	P12	1	2	RP	7.7	559	24.2	0	2	3	4	0	1	0	0	0	0	0	20	0	0	0	21
2021-07-23	4	P12	1	6	RP	7.6	559	23.3	0	1	3	4	0	0	0	0	0	0	0	0	0	0	0	0
2021-07-23	4	P12	2	2	RP	7.6	640	24.3	133	2	3	4	0	0	0	0	0	0	0	0	0	0	0	0
2021-07-23	4	P12	2	6	RP	7.4	559	24	4	2	3	4	0	1	0	0	0	0	0	48	0	0	0	49
2021-07-23	4	P12	3	2	RP	7.2	878	22.9	92	2	3	4	0	0	0	0	0	0	0	4	0	0	0	4
2021-07-23	4	P12	3	6	RP	7.2	712	23.2	31	2	3	4	0	0	0	0	0	0	0	8	0	0	0	8
2021-07-23	4	DP15	O	NA	DP
2021-07-23	4	DP15	O	NA	DP
2021-07-23	4	DP15	I	2	DP	7.6	1176	22	27	2	3	4	0	0	0	0	0	0	0	0	0	0	0	0
2021-07-23	4	DP15	I	6	DP	7.6	1126	22.1	0	3	3	4	0	0	0	0	0	0	0	0	0	0	0	0
2021-07-23	4	W10	1	2	CW	8	220	26.9	17	1	3	4	0	0	0	0	0	0	0	0	0	0	0	0
2021-07-23	4	W10	1	6	CW	7.6	211	26.7	24	1	3	4	0	0	0	0	0	0	0	0	0	0	0	0
2021-07-23	4	W10	2	2	CW	8.1	195	27.4	25	2	3	4	0	0	0	0	0	0	0	0	0	0	0	0
2021-07-23	4	W10	2	6	CW	8.3	199	27.6	18	2	3	4	0	0	0	0	0	0	0	0	0	0	0	0
2021-07-23	4	W10	3	2	CW	7.6	214	26.8	40	2	3	4	0	0	0	0	0	0	0	0	0	0	0	0
2021-07-23	4	W10	3	6	CW	7.2	216	27.2	44	3	3	4	0	0	0	0	0	0	0	0	0	0	0	0
2021-07-23	4	W10	4	2	CW	7.4	215	27.3	44	2	3	4	0	0	0	0	0	0	0	0	0	0	0	0
2021-07-23	4	W10	4	6	CW	7.4	214	27.4	58	2	3	4	0	0	0	0	0	0	0	0	0	0	0	0
2021-07-23	4	W10	5	2	CW	7.5	212	27.2	35	2	3	4	0	0	0	0	0	0	0	0	0	0	0	0
2021-07-23	4	W10	5	6	CW	7.3	213	27.1	33	2	3	4	0	0	0	0	0	0	0	0	0	0	0	0
2021-07-23	4	DP11	O	2	DP	7.4	401	22.5	4	2	3	3	0	0	0	0	5	0	0	0	0	0	0	5
2021-07-23	4	DP11	O	6	DP	7.2	420	21.1	9	2	3	3	0	0	0	0	10	0	0	0	0	0	0	10
2021-07-23	4	DP11	I	2	DP	7.4	475	21.9	4	3	3	3	0	0	0	0	1	0	0	0	0	0	0	1
2021-07-23	4	DP11	I	6	DP	7.4	444	21	0	3	3	3	1	1	0	0	7	0	0	0	0	0	0	9
2021-07-23	4	W5	3	2	CW	7.8	1121	24.3	2	1	2	3	0	0	0	0	0	0	0	0	0	0	0	0
2021-07-23	4	W5	3	6	CW	7.9	1644	23.2	5	1	2	3	0	0	0	0	0	0	0	0	0	0	0	0
2021-07-23	4	W5	4	2	CW	8.2	1698	29.6	13	1	2	3	0	0	0	0	0	0	0	0	0	0	0	0
2021-07-23	4	W5	4	4	CW	8.2	1714	30.3	12	1	2	3	0	0	0	0	0	0	0	0	0	0	0	0
2021-07-23	4	W5	5	2	CW	8	1619	30.2	30	1	1	4	0	0	0	0	0	0	0	0	0	0	0	0
2021-07-23	4	W5	5	3	CW	8.2	1564	30.4	14	1	2	4	0	0	0	0	0	0	0	0	0	0	0	0
2021-07-23	4	W5	1	2	CW	7.5	1575	28.2	0	1	3	3	0	0	0	0	0	0	0	0	0	0	0	0
2021-07-23	4	W5	1	4	CW	7.6	1592	27.8	0	1	2	3	0	0	0	0	0	0	0	0	0	0	0	0
2021-07-23	4	W5	2	2	CW	7.7	1659	29.3	20	1	2	3	0	0	0	0	0	0	0	0	0	0	0	0
2021-07-23	4	W5	2	6	CW	7.6	1650	29.5	2	1	2	3	0	0	0	0	0	0	0	0	0	0	0	0
2021-08-05	5	W5	3	2	CW	7.3	1846	27.2	4	1	3	3	0	0	0	0	0	0	0	0	0	0	0	0
2021-08-05	5	W5	3	6	CW	7.7	1784	27.5	6	1	3	3	0	0	0	0	1	0	0	0	0	0	0	1
2021-08-05	5	W5	4	3	CW	7.1	944	34.6	21	1	3	3	0	2	0	0	0	0	0	0	0	0	0	2
2021-08-05	5	W5	4	2	CW	7.1	1435	36.1	35	1	3	3	0	3	0	0	0	0	0	0	0	0	0	3
2021-08-05	5	W5	5	2	CW	7.5	1562	32.9	29	1	3	3	0	0	0	0	0	0	0	0	0	0	0	0
2021-08-05	5	W5	5	4	CW	7.8	1575	31.9	11	1	3	3	0	0	0	0	0	0	0	0	0	0	0	0
2021-08-05	5	W5	1	5	CW	6.9	1605	29.1	14	1	3	3	0	0	0	0	0	0	0	0	0	0	0	0
2021-08-05	5	W5	1	2	CW	7.4	1643	34.2	16	1	3	3	0	2	0	0	0	0	0	0	0	0	0	2
2021-08-05	5	W5	2	2	CW	7.5	1736	31.3	13	1	3	3	0	0	0	0	0	0	0	0	0	0	0	0
2021-08-05	5	W5	2	5	CW	7.7	1251	30.4	12	1	1	4	0	0	0	0	0	0	0	0	0	0	0	0
2021-08-05	5	DP11	O	2	DP	7.9	283	22.1	9	2	3	3	0	0	0	0	17	0	0	2	0	0	0	19
2021-08-05	5	DP11	O	6	DP	7.7	267	20.5	4	3	3	3	0	1	0	0	14	0	0	15	0	0	0	30
2021-08-05	5	DP11	I	2	DP	7.6	389	23.6	8	2	3	4	0	0	0	0	35	0	0	0	0	0	3	38
2021-08-05	5	DP11	I	4	DP	7.4	372	22.4	14	3	3	4	0	0	0	0	23	0	0	0	0	0	0	23
2021-08-05	5	W6	1	2	CW	7	527	27.7	84	2	3	3	0	0	0	0	0	0	0	1	0	0	0	1
2021-08-05	5	W6	1	5	CW	7	568	26.9	44	2	3	4	0	0	0	0	0	0	0	0	0	0	0	0
2021-08-05	5	W6	2	2	CW	6.6	536	26.5	46	2	3	4	0	1	0	0	0	0	0	11	0	0	0	12
2021-08-05	5	W6	2	4	CW	6.8	527	24.9	41	2	3	4	0	0	0	0	0	0	0	0	0	0	0	0
2021-08-05	5	W6	3	2	CW	6.8	476	26.1	142	2	3	4	0	0	0	0	0	0	0	1	0	0	0	1
2021-08-05	5	W6	3	6	CW	6.8	490	25.5	46	2	3	4	0	0	0	0	0	0	0	0	0	0	0	0
2021-08-05	5	W6	4	2	CW	6.8	511	25.7	60	1	3	4	0	0	0	0	0	0	0	0	0	0	0	0
2021-08-05	5	W6	4	6	CW	6.8	485	25	40	1	3	4	0	0	0	0	0	0	0	0	0	0	0	0
2021-08-05	5	W6	5	2	CW	6.8	531	26	177	2	3	4	0	0	0	0	0	0	0	1	0	0	0	1
2021-08-05	5	W6	5	2	CW	6.8	509	24.4	104	2	3	4	0	0	0	0	0	0	0	14	0	0	1	15
2021-08-05	5	W20	1	2	CW	7.5	652	21.9	10	2	3	4	0	0	0	0	0	0	2	10	0	0	0	12
2021-08-05	5	W20	1	4	CW	7.4	608	21.8	13	2	3	4	0	0	0	0	0	0	0	5	0	0	0	5
2021-08-05	5	W20	2	2	CW	7.5	597	21.8	9	2	3	4	0	0	0	0	0	0	0	11	0	0	0	11
2021-08-05	5	W20	2	6	CW	8.1	623	21.7	6	2	3	4	0	0	0	0	0	0	0	0	0	0	0	0
2021-08-05	5	W20	3	2	CW	7.4	670	22.1	18	2	3	4	0	0	0	0	0	0	0	4	0	0	0	4
2021-08-05	5	W20	3	4	CW	7.5	612	22	13	2	3	4	0	1	0	0	0	0	0	4	0	0	0	5
2021-08-05	5	W20	4	2	CW	7.4	615	21.9	119	2	3	4	0	0	0	0	0	0	0	0	0	0	0	0
2021-08-05	5	W20	4	6	CW	7.2	617	21.6	7	2	3	4	0	0	0	0	0	0	0	1	0	0	0	1
2021-08-05	5	W20	5	2	CW	7.8	677	22.3	16	2	3	4	0	0	0	0	0	0	0	1	0	0	0	1
2021-08-05	5	W20	5	4	CW	7.3	668	22.1	8	2	3	4	0	0	0	0	0	0	0	1	0	0	0	1
2021-08-05	5	P2	1	2	RP	9.1	916	24.1	16	3	3	2	0	0	0	0	0	0	0	0	0	0	0	0
2021-08-05	5	P2	1	6	RP	9.1	854	24.2	4	2	3	2	0	0	0	0	0	0	0	0	0	0	0	0
2021-08-05	5	P2	2	2	RP	9.2	894	24.1	4	1	2	2	0	0	0	0	0	0	0	0	0	0	0	0
2021-08-05	5	P2	2	6	RP	9.1	907	24	5	1	2	2	0	0	0	0	0	0	0	0	0	0	0	0
2021-08-05	5	P2	3	2	RP	8.8	687	24.2	5	1	2	2	0	0	0	0	0	0	0	0	0	0	0	0
2021-08-05	5	P2	3	6	RP	9.1	724	24.1	8	1	2	2	0	0	0	0	0	0	0	0	0	0	0	0
2021-08-05	5	P2	4	2	RP	9	852	23.9	6	1	3	2	0	0	0	0	0	0	0	0	0	0	0	0
2021-08-05	5	P2	4	6	RP	9.1	857	23.9	7	1	3	2	0	0	0	0	0	0	0	0	0	0	0	0
2021-08-05	5	P2	5	2	RP	9.3	888	24.1	20	1	2	2	0	0	0	0	0	0	0	0	0	0	0	0
2021-08-05	5	P2	5	6	RP	8.9	868	23.9	5	1	2	2	0	0	0	0	0	0	0	0	0	0	0	0
2021-08-05	5	W4	1	2	CW	7.8	392	28.1	23	1	2	4	0	0	0	0	0	0	0	0	0	0	0	0
2021-08-05	5	W4	1	6	CW	7.5	387	27.8	12	1	2	4	0	0	0	0	0	0	0	0	0	0	0	0
2021-08-05	5	W4	2	2	CW	7.6	356	26.6	15	1	1	3	0	0	0	0	0	0	0	0	0	0	0	0
2021-08-05	5	W4	2	6	CW	7.7	362	26.5	8	2	3	3	0	0	0	0	0	0	0	0	0	0	0	0
2021-08-05	5	W4	3	2	CW	7.8	424	26.8	16	1	1	3	0	0	0	0	0	0	0	0	0	0	0	0
2021-08-05	5	W4	3	6	CW	7.7	433	26.7	10	1	1	3	0	0	0	0	0	0	0	0	0	0	0	0
2021-08-05	5	W4	4	2	CW	7.6	361	27.9	15	1	2	4	0	0	0	0	0	0	0	0	0	0	0	0
2021-08-05	5	W4	4	3	CW	8.1	526	27.9	13	1	2	4	0	0	0	0	0	0	0	0	0	0	0	0
2021-08-05	5	W4	5	2	CW	7.1	444	26.9	7	1	1	3	0	0	0	0	0	0	0	0	0	0	0	0
2021-08-05	5	W4	5	6	CW	7.1	467	26.6	8	1	2	3	0	0	0	0	0	0	0	0	0	0	0	0
2021-08-05	5	DP14	O	1	DP	6.9	1351	30.2	10	1	1	1	0	0	0	0	0	0	0	0	0	0	0	0
2021-08-05	5	DP14	O	1	DP	6.1	1432	30.3	9	1	1	1	0	0	0	0	0	0	0	0	0	0	0	0
2021-08-05	5	DP14	I	2	DP	7.2	837	29.8	4	1	1	1	0	0	0	0	0	0	0	0	0	0	0	0
2021-08-05	5	DP14	I	6	DP	7.1	906	26.7	3	1	1	1	0	0	0	0	0	0	0	0	0	0	0	0
2021-08-05	5	DP18	O	2	DP	8.9	456	30.5	122	1	2	3	0	0	0	0	0	0	0	0	0	0	0	0
2021-08-05	5	DP18	O	6	DP	8.6	453	30.2	15	1	2	3	0	0	0	0	0	0	0	0	0	0	0	0
2021-08-05	5	DP18	I	2	DP	10.7	278	30.7	65	1	2	3	0	0	0	0	0	0	0	0	0	0	0	0
2021-08-05	5	DP18	I	6	DP	10.4	366	30.6	27	1	2	3	0	0	0	0	0	0	0	0	0	0	0	0
2021-08-05	5	P21	1	2	RP	8.1	578	25.3	16	1	1	3	0	0	0	0	0	0	0	0	0	0	0	0
2021-08-05	5	P21	1	6	RP	8.1	611	25.1	6	1	1	3	0	0	0	0	0	0	0	0	0	0	0	0
2021-08-05	5	P21	2	2	RP	8	583	25.3	11	1	1	2	0	0	0	0	0	0	0	0	0	0	0	0
2021-08-05	5	P21	2	6	RP	7.9	586	25.2	5	1	1	2	0	0	0	0	0	0	0	0	0	0	0	0
2021-08-05	5	P21	3	2	RP	7.9	621	24.9	12	1	2	3	0	0	0	0	0	0	0	0	0	0	0	0
2021-08-05	5	P21	3	6	RP	8	618	24.8	6	1	1	3	0	0	0	0	0	0	0	0	0	0	0	0
2021-08-05	5	P21	4	2	RP	8.2	645	23.7	23	2	1	2	0	0	0	0	0	0	0	0	0	0	0	0
2021-08-05	5	P21	4	6	RP	8.1	627	23.6	8	2	1	2	0	0	0	0	0	0	0	0	0	0	0	0
2021-08-05	5	P21	5	2	RP	8	592	20.1	4	2	2	3	0	0	0	0	0	0	0	0	0	0	0	0
2021-08-05	5	P21	5	6	RP	7.9	601	20	5	1	1	3	0	0	0	0	0	0	0	0	0	0	0	0
2021-08-05	5	DP17	I	NA	DP
2021-08-05	5	DP17	I	NA	DP
2021-08-05	5	DP17	O	NA	DP
2021-08-05	5	DP17	O	NA	DP
2021-08-05	5	P19	1	2	RP	9.1	692	32.1	6	1	2	2	0	0	0	0	0	0	0	0	0	0	0	0
2021-08-05	5	P19	1	6	RP	9.2	678	31.9	7	1	1	2	0	0	0	0	0	0	0	0	0	0	0	0
2021-08-05	5	P19	2	2	RP	9.3	711	31.9	14	1	1	2	0	0	0	0	0	0	0	0	0	0	0	0
2021-08-05	5	P19	2	6	RP	9.1	657	31.8	6	1	1	2	0	0	0	0	0	0	0	0	0	0	0	0
2021-08-05	5	P19	3	2	RP	9.3	725	32.3	9	1	1	2	0	0	0	0	0	0	0	0	0	0	0	0
2021-08-05	5	P19	3	6	RP	9.5	649	32.1	5	1	1	2	0	0	0	0	0	0	0	0	0	0	0	0
2021-08-05	5	P19	4	2	RP	9.4	631	32	6	1	1	2	0	0	0	0	0	0	0	0	0	0	0	0
2021-08-05	5	P19	4	6	RP	9.3	714	31.9	4	1	1	2	0	0	0	0	0	0	0	0	0	0	0	0
2021-08-05	5	P19	5	2	RP	9.1	523	32.3	17	1	1	2	0	0	0	0	0	0	0	0	0	0	0	0
2021-08-05	5	P19	5	6	RP	9.7	660	31.7	4	1	1	2	0	0	0	0	0	0	0	0	0	0	0	0
2021-08-06	5	W11	1	2	CW	8.1	313	25.1	25	1	2	4	0	0	0	0	0	0	0	0	0	0	0	0
2021-08-06	5	W11	1	6	CW	8.2	386	25	6	1	2	4	0	0	0	0	0	0	0	0	0	0	0	0
2021-08-06	5	W11	2	2	CW	8.1	294	24.9	7	2	3	3	0	0	0	0	0	0	0	0	0	0	0	0
2021-08-06	5	W11	2	6	CW	8.5	327	24.8	5	2	3	3	0	0	0	0	0	0	0	0	0	0	0	0
2021-08-06	5	W11	3	NA	CW
2021-08-06	5	W11	3	NA	CW
2021-08-06	5	W11	4	NA	CW
2021-08-06	5	W11	4	NA	CW
2021-08-06	5	W11	5	2	CW	8.6	210	24.8	15	1	2	3	0	1	0	0	0	0	0	0	0	6	0	7
2021-08-06	5	W11	5	6	CW	8.4	212	24.6	8	1	2	3	0	0	0	0	0	0	0	3	0	0	0	3
2021-08-06	5	W12	1	2	CW	8.6	645	25.8	5	1	2	3	0	0	0	0	0	0	0	0	0	0	0	0
2021-08-06	5	W12	1	6	CW	8.6	661	25.7	4	2	2	3	0	0	0	0	0	0	0	0	0	0	0	0
2021-08-06	5	W12	2	2	CW	8.7	618	24.6	9	1	2	4	0	1	0	0	0	0	0	4	0	3	0	8
2021-08-06	5	W12	2	6	CW	8.7	625	24.4	7	1	2	4	0	0	0	0	0	0	0	0	0	0	0	0
2021-08-06	5	W12	3	2	CW	8.6	600	27.1	10	2	3	4	0	0	0	0	0	0	0	0	0	0	0	0
2021-08-06	5	W12	3	6	CW	8.9	595	27	5	2	3	4	0	0	0	0	0	0	0	0	0	0	0	0
2021-08-06	5	W12	4	2	CW	9.1	782	26.2	29	2	3	4	0	1	0	0	0	0	0	0	0	0	0	1
2021-08-06	5	W12	4	3	CW	9.6	784	26.2	23	2	3	4	0	0	0	0	0	0	0	0	0	0	0	0
2021-08-06	5	W12	5	2	CW	9.2	653	24.9	6	1	3	3	0	3	0	0	0	0	0	9	0	0	0	12
2021-08-06	5	W12	5	6	CW	9.2	657	24.3	5	1	3	3	0	2	0	0	0	0	0	0	0	0	0	2
2021-08-06	5	W13	1	2	CW	9.1	388	23.6	7	1	2	3	0	2	0	0	0	0	0	0	0	0	0	2
2021-08-06	5	W13	1	6	CW	8.9	386	22.1	4	1	2	3	0	0	0	0	0	0	0	0	0	0	0	0
2021-08-06	5	W13	2	1	CW	8.9	379	27.1	36	1	2	3	0	0	0	0	0	0	0	0	0	0	0	0
2021-08-06	5	W13	2	1	CW	9	373	27.1	24	1	2	3	0	0	0	0	0	0	0	0	0	0	0	0
2021-08-06	5	W13	3	1	CW	9.1	253	27	107	1	2	3	0	0	0	0	0	0	0	0	0	0	0	0
2021-08-06	5	W13	3	1	CW	9.2	263	27.1	53	1	2	3	0	0	0	0	0	0	0	0	0	0	0	0
2021-08-06	5	W13	4	2	CW	8.8	286	25.6	15	1	3	3	0	2	0	0	0	0	0	2	0	0	0	4
2021-08-06	5	W13	4	6	CW	8.9	277	25.4	9	1	3	3	0	0	0	0	0	0	0	0	0	0	0	0
2021-08-06	5	W13	5	NA	CW
2021-08-06	5	W13	5	NA	CW
2021-08-06	5	W1	1	2	CW	8.9	421			1	2	3	0	0	0	0	0	0	0	0	0	0	0	0
2021-08-06	5	W1	1	6	CW	8.8	486			1	2	3	0	0	0	0	0	0	0	0	0	0	0	0
2021-08-06	5	W1	2	1	CW	8.8	397			2	3	4	0	1	0	0	0	0	0	0	0	0	0	1
2021-08-06	5	W1	2	1	CW	8.8	418			2	3	4	0	0	0	0	0	0	0	0	0	0	0	0
2021-08-06	5	W1	3	2	CW	9	402			3	3	4	0	1	0	0	0	0	0	0	0	0	0	1
2021-08-06	5	W1	3	6	CW	8.9	413			3	3	4	0	0	0	0	0	0	0	0	0	0	0	0
2021-08-06	5	W1	4	NA	CW
2021-08-06	5	W1	4	NA	CW
2021-08-06	5	W1	5	2	CW	9.1	498			1	3	3	0	0	0	0	0	0	0	0	0	0	0	0
2021-08-06	5	W1	5	6	CW	9	459			1	3	3	0	0	0	0	0	0	0	0	0	0	0	0
2021-08-06	5	DP4	O	NA	DP
2021-08-06	5	DP4	O	NA	DP
2021-08-06	5	DP4	I	NA	DP
2021-08-06	5	DP4	I	NA	DP
2021-08-06	5	DP20	O	NA	DP
2021-08-06	5	DP20	O	NA	DP
2021-08-06	5	DP20	I	2	DP	8.2	826	27.6	4	1	1	3	0	0	0	0	0	0	0	0	0	0	0	0
2021-08-06	5	DP20	I	4	DP	8.3	847	27.5	5	1	1	3	0	0	0	0	0	0	0	0	0	0	0	0
2021-08-06	5	P14	1	2	RP	8.7	275	30.1	67	2	2	3	0	0	0	0	0	0	0	0	0	0	0	0
2021-08-06	5	P14	1	6	RP	8.8	276	29.8	12	1	2	3	0	0	0	0	0	0	0	0	0	0	0	0
2021-08-06	5	P14	2	2	RP	8.9	283	29.9	24	1	1	2	0	0	0	0	0	0	0	0	0	0	0	0
2021-08-06	5	P14	2	6	RP	8.8	291	29.8	8	1	1	2	0	0	0	0	0	0	0	0	0	0	0	0
2021-08-06	5	P14	3	2	RP	9	262	30.4	49	1	2	2	0	0	0	2	0	0	0	0	0	0	0	2
2021-08-06	5	P14	3	6	RP	8.7	259	29.6	13	1	2	2	0	0	0	0	0	0	0	0	0	0	0	0
2021-08-06	5	P14	4	2	RP	8.6	207	31.2	10	2	3	2	0	0	0	2	0	0	0	3	0	0	0	5
2021-08-06	5	P14	4	6	RP	9	216	29.9	10	2	2	2	0	0	0	0	0	0	0	0	0	0	0	0
2021-08-06	5	P14	5	2	RP	8.9	319	30.8	34	1	2	2	0	0	0	0	0	0	0	0	0	0	0	0
2021-08-06	5	P14	5	6	RP	8.6	298	30.7	21	1	2	2	0	0	0	0	0	0	0	0	0	0	0	0
2021-08-06	5	DP12	O	2	DP	7.3	219	27.9	63	1	1	3	0	0	0	0	0	0	0	0	0	0	0	0
2021-08-06	5	DP12	O	5	DP	7.3	365	27.2	57	1	1	3	0	0	0	0	0	0	0	0	0	0	0	0
2021-08-06	5	DP12	I	2	DP	7.6	794	29.3	9	1	2	3	0	0	0	0	0	0	0	0	0	0	0	0
2021-08-06	5	DP12	I	3	DP	7.5	449	28.2	313	1	1	3	0	0	0	0	0	0	0	0	0	0	0	0
2021-08-06	5	DP13	O	2	DP	8	360	27.7	113	1	1	2	0	0	0	0	0	0	0	0	0	0	0	0
2021-08-06	5	DP13	O	6	DP	7.9	358	27.6	138	1	1	2	0	0	0	0	0	0	0	0	0	0	0	0
2021-08-06	5	DP13	I	2	DP	7.2	388	27.3	61	1	2	3	0	0	0	0	0	0	0	0	0	0	0	0
2021-08-06	5	DP13	I	6	DP	7	373	26	49	1	2	3	0	0	0	0	0	0	0	0	0	0	0	0
2021-08-06	5	W9	1	NA	CW
2021-08-06	5	W9	1	NA	CW
2021-08-06	5	W9	2	2	CW	7.2	304	31.5	204	2	3	4	0	2	0	0	0	0	0	0	0	0	0	2
2021-08-06	5	W9	2	3	CW	7	677	31.7	37	2	3	4	0	0	0	0	0	0	0	0	0	0	0	0
2021-08-06	5	W9	3	2	CW	6.9	788	31.3	524	2	3	3	0	0	0	0	0	0	0	0	0	0	0	0
2021-08-06	5	W9	3	2	CW	6.8	785	31.3	375	2	3	3	0	0	0	0	0	0	0	0	0	0	0	0
2021-08-06	5	W9	4	2	CW	6.8	1129	34.1	82	2	3	4	0	0	0	0	0	0	0	0	0	0	0	0
2021-08-06	5	W9	4	4	CW	6.9	1102	31.5	29	2	3	4	0	0	0	0	0	0	0	0	0	0	0	0
2021-08-06	5	W9	5	2	CW	7.3	1529	23.6	12	1	1	1	0	0	0	0	0	0	0	0	0	0	0	0
2021-08-06	5	W9	5	6	CW	7.3	1453	25.2	5	1	3	3	0	0	0	0	0	0	0	0	0	0	0	0
2021-08-06	5	DP15	O	2	DP	7.7	1188	26	14	3	1	4	0	0	0	0	0	0	0	0	0	0	0	0
2021-08-06	5	DP15	O	3	DP	7.4	1061	24	2	3	1	4	0	0	0	0	0	0	0	0	0	0	0	0
2021-08-06	5	DP15	I	2	DP	7.5	1088	25	45	2	2	4	0	0	0	0	0	0	0	0	0	0	0	0
2021-08-06	5	DP15	I	3	DP	7.2	1058	26.1	41	1	2	4	0	0	0	0	0	0	0	0	0	0	0	0
2021-08-06	5	P12	4	2	RP	7.5	575	28.6	4	1	1	3	0	0	0	0	0	0	0	12	0	0	0	12
2021-08-06	5	P12	4	6	RP	6.9	554	24.4	7	2	2	3	0	0	0	0	0	0	0	0	0	0	0	0
2021-08-06	5	P12	5	2	RP	7.2	145	25.8	10	3	3	4	0	0	0	0	0	0	0	9	0	0	0	9
2021-08-06	5	P12	5	6	RP	7.2	657	26.1	40	2	3	4	0	0	0	0	0	0	0	2	0	0	0	2
2021-08-06	5	P12	1	2	RP	7.6	578	29.6	21	3	1	3	0	0	0	0	0	0	0	16	0	0	0	16
2021-08-06	5	P12	1	6	RP	8.1	561	30.8	6	2	2	3	0	0	0	1	0	0	0	4	0	0	0	5
2021-08-06	5	P12	2	2	RP	7.4	681	29.8	73	2	3	3	0	0	0	0	0	0	0	0	0	0	0	0
2021-08-06	5	P12	2	3	RP	7.3	621	28.2	19	2	3	3	0	0	0	0	0	0	0	39	0	0	0	39
2021-08-06	5	P12	3	2	RP	7.3	752	28.1	7	2	3	3	0	0	0	0	0	0	0	19	0	0	0	19
2021-08-06	5	P12	3	6	RP	7.2	725	26	11	2	3	3	0	0	0	0	0	0	0	9	0	3	0	12
2021-08-06	5	W10	1	2	CW	7.8	211	29.5	24	2	3	4	0	1	0	0	0	0	0	3	0	0	0	4
2021-08-06	5	W10	1	6	CW	7.5	203	28.5	28	1	2	4	0	0	0	0	0	0	0	0	0	0	0	0
2021-08-06	5	W10	2	2	CW	7.5	202	28.5	38	2	1	4	0	1	0	0	0	0	0	0	0	0	0	1
2021-08-06	5	W10	2	6	CW	7.4	201	28.5	23	1	2	4	0	0	0	0	0	0	0	0	0	0	0	0
2021-08-06	5	W10	3	2	CW	7	199	26.6	22	2	3	3	0	0	0	1	0	0	0	3	0	0	0	4
2021-08-06	5	W10	3	6	CW	6.8	196	27.9	10	3	3	3	0	0	0	0	0	0	0	0	0	0	0	0
2021-08-06	5	W10	4	2	CW	7	200	27.5	24	1	1	4	0	0	0	0	0	0	0	0	0	0	0	0
2021-08-06	5	W10	4	6	CW	7	200	26.9	20	1	1	4	0	0	0	0	0	0	0	0	0	0	0	0
2021-08-06	5	W10	5	2	CW	7	199	27.5	38	2	3	4	0	1	0	0	0	0	0	2	0	0	0	3
2021-08-06	5	W10	5	6	CW	7	198	27.9	22	3	3	4	0	1	0	0	0	0	0	1	0	0	0	2
2021-08-07	5	P27	1	2	RP		372	26.3	99	1	2	4	0	0	0	0	0	0	0	0	0	0	0	0
2021-08-07	5	P27	1	6	RP		368	26.2	18	1	2	4	0	0	0	0	0	0	0	0	0	0	0	0
2021-08-07	5	P27	2	2	RP		383	27.8	31	2	2	4	0	1	0	0	0	0	0	0	0	0	0	1
2021-08-07	5	P27	2	6	RP		373	24.2	10	1	1	4	0	0	0	0	0	0	0	0	0	0	0	0
2021-08-07	5	P27	3	2	RP		237	27.2	58	2	3	4	0	0	0	0	0	0	0	0	0	0	0	0
2021-08-07	5	P27	3	6	RP		370	26.7	16	1	2	4	0	0	0	0	0	0	0	0	0	0	0	0
2021-08-07	5	P27	4	2	RP		366	26	26	2	2	4	0	0	0	1	0	0	0	0	0	0	0	1
2021-08-07	5	P27	4	6	RP		375	26.6	10	1	3	4	0	0	0	0	0	0	0	0	0	0	0	0
2021-08-07	5	P27	5	2	RP		371	27.7	153	2	3	4	0	0	0	0	0	0	0	0	0	0	0	0
2021-08-07	5	P27	5	6	RP		400	26.9	10	1	1	4	0	2	0	0	0	0	0	0	0	0	0	2
2021-08-07	5	P28	1	2	RP		665	28.5	17	1	2	4	0	0	0	0	0	0	0	0	0	0	0	0
2021-08-07	5	P28	1	6	RP		656	27.6	9	1	2	4	0	0	0	0	0	0	0	0	0	0	0	0
2021-08-07	5	P28	2	2	RP		666	27.5	11	2	1	4	0	3	0	0	0	0	0	0	0	0	0	3
2021-08-07	5	P28	2	6	RP		666	27.3	9	2	1	4	0	0	0	0	0	0	0	0	0	0	0	0
2021-08-07	5	P28	3	2	RP		659	26.1	11	3	1	4	0	0	0	0	0	0	0	0	0	0	0	0
2021-08-07	5	P28	3	6	RP		667	26.9	21	3	1	4	0	0	0	0	0	0	0	0	0	0	0	0
2021-08-07	5	P28	4	2	RP		638	26.7	8	3	2	4	0	0	0	0	0	0	0	8	0	0	0	8
2021-08-07	5	P28	4	6	RP		670	28.1	10	1	2	4	0	0	0	0	0	0	0	0	0	0	0	0
2021-08-07	5	P28	5	2	RP		654	28.3	21	2	2	4	0	0	0	0	0	0	0	0	0	0	0	0
2021-08-07	5	P28	5	6	RP		673	28.2	14	1	2	4	0	0	0	0	0	0	0	0	0	0	0	0
2021-08-07	5	P7	1	2	RP		2632	33.8	33	1	3	2	0	0	0	0	0	0	0	0	0	0	0	0
2021-08-07	5	P7	1	6	RP		2815	32.9	18	1	3	2	0	0	0	0	0	0	0	0	0	0	0	0
2021-08-07	5	P7	2	2	RP		2733	30.6	12	3	1	2	0	0	0	0	0	0	0	0	0	0	0	0
2021-08-07	5	P7	2	6	RP		2687	30.3	3	2	2	2	0	0	0	0	0	0	0	0	0	0	0	0
2021-08-07	5	P7	3	2	RP		2762	30.8	15	1	3	2	0	0	0	0	0	0	0	0	0	0	0	0
2021-08-07	5	P7	3	6	RP		2739	30.6	4	1	3	2	0	0	0	0	0	0	0	0	0	0	0	0
2021-08-07	5	P7	4	2	RP		7440	30.5	191	1	1	2	0	0	0	0	0	0	0	0	0	0	0	0
2021-08-07	5	P7	4	6	RP		3090	32.2	19	1	1	2	0	0	0	0	0	0	0	0	0	0	0	0
2021-08-07	5	P7	5	2	RP		3594	33.2	47	1	2	2	0	0	0	0	0	0	0	0	0	0	0	0
2021-08-07	5	P7	5	6	RP		2810	31.8	15	1	3	2	0	0	0	0	0	0	0	0	0	0	0	0
2021-08-08	5	DP9	I	2	DP	7.2	340	22.9	17	2	3	2	0	0	0	0	0	0	0	0	0	0	0	0
2021-08-08	5	DP9	I	4	DP	7.2	381	22.3	53	3	3	2	0	0	0	0	0	0	0	0	0	0	0	0
2021-08-08	5	DP9	O	1	DP	7.3	1568	24.5	11	2	3	4	0	0	0	0	0	0	0	0	0	0	0	0
2021-08-08	5	DP9	O	2	DP	7.4	1500	24.1	45	3	3	4	0	0	0	0	0	0	0	0	0	0	0	0
2021-08-08	5	P15	1	2	RP	8.1	481	31.3	15	1	2	2	0	0	0	0	0	0	0	0	0	0	0	0
2021-08-08	5	P15	1	6	RP	8	719	30.9	14	1	2	2	0	0	0	0	0	0	0	0	0	0	0	0
2021-08-08	5	P15	2	2	RP	8	783	30.9	16	3	1	1	0	0	0	0	0	0	0	0	0	0	0	0
2021-08-08	5	P15	2	6	RP	7.9	789	30.5	17	3	1	1	0	0	0	0	0	0	0	0	0	0	0	0
2021-08-08	5	P15	3	2	RP	8	724	31.1	21	1	1	2	0	0	0	0	0	0	0	0	0	0	0	0
2021-08-08	5	P15	3	6	RP	8	718	30.8	19	1	1	2	0	0	0	0	0	0	0	0	0	0	0	0
2021-08-08	5	P15	4	2	RP	8	688	29.4	18	1	1	2	0	0	0	0	0	0	0	0	0	0	0	0
2021-08-08	5	P15	4	6	RP	8	697	28.8	15	1	1	2	0	0	0	0	0	0	0	0	0	0	0	0
2021-08-08	5	P15	5	2	RP	8	709	30.4	21	1	1	2	0	0	0	0	0	0	0	0	0	0	0	0
2021-08-08	5	P15	5	6	RP	8	702	29.5	14	1	1	2	0	0	0	0	0	0	0	0	0	0	0	0
2021-08-08	5	P5	1	2	RP	8.6	658	29.7	16	1	3	2	0	0	0	0	0	0	0	0	0	0	0	0
2021-08-08	5	P5	1	6	RP	8.6	652	29.7	15	1	3	2	0	0	0	0	0	0	0	0	0	0	0	0
2021-08-08	5	P5	2	2	RP	8.6	657	30.2	16	1	1	1	0	0	0	0	0	0	0	0	0	0	0	0
2021-08-08	5	P5	2	6	RP	8.6	655	30.2	14	1	1	1	0	0	0	0	0	0	0	0	0	0	0	0
2021-08-08	5	P5	3	2	RP	8.2	667	31.1	20	1	1	1	0	0	0	0	0	0	0	0	0	0	0	0
2021-08-08	5	P5	3	6	RP	8.3	664	31.4	15	1	1	1	0	0	0	0	0	0	0	0	0	0	0	0
2021-08-08	5	P5	4	2	RP	8.4	415	31.2	17	1	1	1	0	0	0	0	0	0	0	0	0	0	0	0
2021-08-08	5	P5	4	6	RP	8.5	658	30.9	14	1	1	1	0	0	0	0	0	0	0	0	0	0	0	0
2021-08-08	5	P5	5	2	RP	8.6	657	29.9	13	1	1	1	0	0	0	0	0	0	0	0	0	0	0	0
2021-08-08	5	P5	5	6	RP	8.6	656	29.7	13	1	1	1	0	0	0	0	0	0	0	0	0	0	0	0
2021-08-18	6	W11	1	2	CW		315	31.7	16	2	3	4	0	0	0	0	0	0	0	0	0	0	0	0
2021-08-18	6	W11	1	6	CW		327	31.6	12	2	3	4	0	0	0	0	0	0	0	0	0	0	0	0
2021-08-18	6	W11	2	2	CW		452	31.9	18	2	3	3	0	0	0	0	0	0	0	0	0	0	0	0
2021-08-18	6	W11	2	6	CW		457	31.2	9	2	3	3	0	0	0	0	0	0	0	0	0	0	0	0
2021-08-18	6	W11	3	2	CW		613	32.1	25	3	3	4	0	1	0	0	0	0	0	0	0	0	0	1
2021-08-18	6	W11	3	3	CW		607	32	22	3	3	4	0	0	0	0	0	0	0	0	0	0	0	0
2021-08-18	6	W11	4	2	CW		586	31.6	97	2	2	3	0	0	0	0	0	0	0	0	0	0	0	0
2021-08-18	6	W11	4	2	CW		557	31.6	86	2	2	3	0	0	0	0	0	0	0	0	0	0	0	0
2021-08-18	6	W11	5	2	CW		489	28.9	9	1	3	3	0	0	0	0	0	0	0	0	0	0	0	0
2021-08-18	6	W11	5	6	CW		503	28.6	5	1	3	3	0	0	0	0	0	0	0	0	0	0	0	0
2021-08-18	6	W12	1	2	CW		648	24.1	6	1	2	3	0	0	0	0	0	0	0	0	0	0	0	0
2021-08-18	6	W12	1	6	CW		647	24.1	5	1	2	3	0	0	0	0	0	0	0	0	0	0	0	0
2021-08-18	6	W12	2	2	CW		529	23.9	7	2	3	4	0	0	0	0	0	0	0	0	0	0	0	0
2021-08-18	6	W12	2	6	CW		555	23.8	5	2	3	4	0	0	0	0	0	0	0	0	0	0	0	0
2021-08-18	6	W12	3	2	CW		711	24.1	13	2	3	4	0	1	0	0	0	0	0	3	0	0	0	4
2021-08-18	6	W12	3	6	CW		682	23.7	7	2	3	4	0	0	0	0	0	0	0	0	0	0	0	0
2021-08-18	6	W12	4	2	CW		658	23.9	9	2	3	3	0	6	0	0	0	0	0	1	0	0	0	7
2021-08-18	6	W12	4	3	CW		632	23.6	8	2	3	3	0	2	0	0	0	0	0	1	0	0	0	3
2021-08-18	6	W12	5	2	CW		601	25.1	6	1	2	3	0	0	0	0	0	0	0	0	0	0	0	0
2021-08-18	6	W12	5	6	CW		595	25	5	1	2	3	0	0	0	0	0	0	0	0	0	0	0	0
2021-08-18	6	W13	1	2	CW		364	32.1	8	1	2	3	0	0	0	0	0	0	0	0	0	0	0	0
2021-08-18	6	W13	1	6	CW		356	30.6	6	1	2	3	0	0	0	0	0	0	0	0	0	0	0	0
2021-08-18	6	W13	2	2	CW		298	31.7	19	1	3	3	0	5	0	0	0	0	0	0	0	0	0	5
2021-08-18	6	W13	2	3	CW		295	31.7	12	1	3	3	0	3	0	0	0	0	0	0	0	0	0	3
2021-08-18	6	W13	3	2	CW		315	31.2	25	1	3	3	0	0	0	0	0	0	0	0	0	0	0	0
2021-08-18	6	W13	3	3	CW		322	31.1	13	1	3	3	0	0	0	0	0	0	0	0	0	0	0	0
2021-08-18	6	W13	4	2	CW		275	31.1	52	1	2	3	0	1	0	0	0	0	0	0	0	0	0	1
2021-08-18	6	W13	4	6	CW		287	30.6	8	1	2	3	0	0	0	0	0	0	0	0	0	0	0	0
2021-08-18	6	W13	5	2	CW		372	31.7	16	1	3	3	0	3	0	2	0	0	0	1	0	0	0	6
2021-08-18	6	W13	5	3	CW		379	31.6	9	1	3	3	0	0	0	0	0	0	0	0	0	0	0	0
2021-08-18	6	W1	1	2	CW		416	28.1	21	1	3	3	0	0	0	0	0	0	0	0	0	0	0	0
2021-08-18	6	W1	1	6	CW		433	27.6	6	1	3	3	0	0	0	0	0	0	0	0	0	0	0	0
2021-08-18	6	W1	2	2	CW		506	28.2	10	2	3	4	0	0	0	0	0	0	0	0	0	0	0	0
2021-08-18	6	W1	2	3	CW		491	28.1	8	2	3	4	0	0	0	0	0	0	0	0	0	0	0	0
2021-08-18	6	W1	3	2	CW		464	27.9	11	3	3	4	0	0	0	0	0	0	0	22	0	1	0	23
2021-08-18	6	W1	3	5	CW		456	27.5	6	3	3	4	0	0	0	0	0	0	0	1	0	0	0	1
2021-08-18	6	W1	4	2	CW		427	28.6	14	3	3	4	0	0	0	0	0	0	0	0	0	0	0	0
2021-08-18	6	W1	4	3	CW		421	28.1	15	3	3	4	0	0	0	0	0	0	0	0	0	0	0	0
2021-08-18	6	W1	5	2	CW		418	28.2	8	1	2	3	0	0	0	0	0	0	0	0	0	0	0	0
2021-08-18	6	W1	5	6	CW		425	27.8	4	1	2	3	0	0	0	0	0	0	0	0	0	0	0	0
2021-08-18	6	DP4	O	NA	DP
2021-08-18	6	DP4	O	NA	DP
2021-08-18	6	DP4	I	NA	DP
2021-08-18	6	DP4	I	NA	DP
2021-08-18	6	DP20	O	NA	DP
2021-08-18	6	DP20	O	NA	DP
2021-08-18	6	DP20	I	2	DP		829	29.2	7	1	1	3	0	0	0	0	0	0	0	0	0	0	0	0
2021-08-18	6	DP20	I	5	DP		853	29.1	6	1	1	3	0	0	0	0	0	0	0	0	0	0	0	0
2021-08-18	6	P19	1	2	RP		324	27.6	11	1	2	2	0	0	0	0	0	0	0	0	0	0	0	0
2021-08-18	6	P19	1	6	RP		392	26.1	8	1	2	2	0	0	0	0	0	0	0	0	0	0	0	0
2021-08-18	6	P19	2	2	RP		511	26.9	12	1	1	2	0	0	0	0	0	0	0	0	0	0	0	0
2021-08-18	6	P19	2	6	RP		556	26.3	5	1	1	2	0	0	0	0	0	0	0	0	0	0	0	0
2021-08-18	6	P19	3	2	RP		406	26.7	21	1	2	2	0	0	0	0	0	0	0	0	0	0	0	0
2021-08-18	6	P19	3	6	RP		357	26.4	16	1	2	2	0	0	0	0	0	0	0	0	0	0	0	0
2021-08-18	6	P19	4	2	RP		386	27.1	7	1	2	2	0	0	0	0	0	0	0	0	0	0	0	0
2021-08-18	6	P19	4	6	RP		319	26.8	5	1	2	2	0	0	0	0	0	0	0	0	0	0	0	0
2021-08-18	6	P19	5	2	RP		617	26.9	9	1	2	2	0	0	0	0	0	0	0	0	0	0	0	0
2021-08-18	6	P19	5	6	RP		687	26.6	4	1	2	2	0	0	0	0	0	0	0	0	0	0	0	0
2021-08-18	6	P27	1	2	RP	7.4	138	25.5	3	1	2	3	0	0	0	2	0	0	0	0	0	0	0	2
2021-08-18	6	P27	1	6	RP	7.2	278	25.1	4	1	1	3	0	0	0	0	0	0	0	0	0	0	0	0
2021-08-18	6	P27	2	2	RP	7.9	279	27.1	197	1	2	4	0	0	0	0	0	0	0	0	0	0	0	0
2021-08-18	6	P27	2	6	RP	7.9	277	25.7	9	1	3	4	0	1	0	1	0	0	0	0	0	0	0	2
2021-08-18	6	P27	3	2	RP	8.3	282	27.9	44	1	2	4	0	1	0	3	0	0	0	0	0	0	0	4
2021-08-18	6	P27	3	6	RP	8.2	282	25.4	9	1	1	4	0	0	0	5	0	0	0	0	0	0	0	5
2021-08-18	6	P27	4	2	RP	8.3	284	25.8	15	3	1	4	0	4	0	2	0	0	0	0	0	0	0	6
2021-08-18	6	P27	4	6	RP	8.3	287	25.5	10	1	3	4	0	0	0	0	0	0	0	0	0	0	0	0
2021-08-18	6	P27	5	2	RP	8.1	308	26.3	77	2	2	4	0	0	0	0	0	0	0	0	0	0	0	0
2021-08-18	6	P27	5	6	RP	8.6	276	26.1	10	2	3	4	0	1	0	0	0	0	0	0	0	0	0	1
2021-08-18	6	P28	1	2	RP	8.5	449	28.9	20	1	2	3	0	1	0	0	0	0	0	0	0	0	0	1
2021-08-18	6	P28	1	6	RP	8.8	444	28	10	1	2	3	0	1	0	0	0	0	0	0	0	0	0	1
2021-08-18	6	P28	2	4	RP	8.6	441	26.9	12	1	2	4	0	0	0	1	0	0	0	0	0	0	0	1
2021-08-18	6	P28	2	6	RP	8.6	441	27	7	1	2	4	0	0	0	0	0	0	0	0	0	0	0	0
2021-08-18	6	P28	3	2	RP	8.4	453	26.7	7	3	3	4	0	0	0	0	0	0	0	0	0	0	0	0
2021-08-18	6	P28	3	6	RP	8.3	446	20.6	7	2	3	4	0	0	0	0	0	0	0	0	0	0	0	0
2021-08-18	6	P28	4	2	RP	8.2	435	26	28	2	2	4	0	2	0	1	0	0	0	0	0	0	0	3
2021-08-18	6	P28	4	6	RP	8.2	435	26.9	8	1	2	4	0	2	0	5	0	0	0	0	0	0	0	7
2021-08-18	6	P28	5	2	RP	8.4	431	28	17	2	2	4	0	0	0	0	0	0	0	0	0	0	0	0
2021-08-18	6	P28	5	6	RP	8.6	449	27.5	17	1	2	4	0	0	0	0	0	0	0	0	0	0	0	0
2021-08-18	6	P7	1	2	RP	8.1	613	33.1	5	1	3	2	0	0	0	10	0	0	0	0	0	0	0	10
2021-08-18	6	P7	1	6	RP	8.2	1759	31.7	7	1	3	2	0	0	0	0	0	0	0	0	0	0	0	0
2021-08-18	6	P7	2	2	RP	8.5	2046	31.3	3	1	1	2	0	0	0	0	0	0	0	0	0	0	0	0
2021-08-18	6	P7	2	6	RP	8.6	2126	30.5	3	1	2	2	0	0	0	0	0	0	0	0	0	0	0	0
2021-08-18	6	P7	3	2	RP	8.4	2217	31	8	1	3	2	0	1	0	0	0	0	0	0	0	0	0	1
2021-08-18	6	P7	3	6	RP	8.4	2172	29	4	1	3	2	0	0	0	0	0	0	0	0	0	0	0	0
2021-08-18	6	P7	4	2	RP	7.7	2163	27.4	11	1	1	2	0	0	0	0	0	0	0	0	0	0	0	0
2021-08-18	6	P7	4	6	RP	7.8	2141	27.3	7	1	1	2	0	0	0	0	0	0	0	0	0	0	0	0
2021-08-18	6	P7	5	2	RP	7.9	2192	28.6	5	1	3	2	0	0	0	0	0	0	0	0	0	0	0	0
2021-08-18	6	P7	5	5	RP	7.9	2162	28.8	6	1	1	2	0	0	0	0	0	0	0	0	0	0	0	0
2021-08-18	6	P2	1	2	RP	7.6	731	29.1	110	3	3	3	0	0	0	0	0	0	0	0	0	0	0	0
2021-08-18	6	P2	1	6	RP	9	679	29.5	103	2	2	3	0	0	0	0	0	0	0	0	0	0	0	0
2021-08-18	6	P2	2	2	RP	9.5	683	29.8	82	2	1	2	0	0	0	0	0	0	0	0	0	0	0	0
2021-08-18	6	P2	2	6	RP	9.8	679	29.4	77	2	1	2	0	0	0	0	0	0	0	0	0	0	0	0
2021-08-18	6	P2	3	2	RP	9.6	697	30.6	133	1	1	3	0	0	0	0	0	0	0	0	0	0	0	0
2021-08-18	6	P2	3	6	RP	7.9	665	27.9	152	1	2	3	0	0	0	0	0	0	0	0	0	0	0	0
2021-08-18	6	P2	4	2	RP	9.9	675	29.5	81	2	2	2	0	0	0	0	0	0	0	0	0	0	0	0
2021-08-18	6	P2	4	6	RP	9.9	644	29.4	81	1	2	2	0	0	0	0	0	0	0	0	0	0	0	0
2021-08-18	6	P2	5	2	RP	10.1	690	30.3	89	1	1	2	0	0	0	0	0	0	0	0	0	0	0	0
2021-08-18	6	P2	5	6	RP	9.9	688	30.1	81	1	1	2	0	0	0	0	0	0	0	0	0	0	0	0
2021-08-19	6	P15	1	2	RP	7.9	256	26.6	16	1	3	2	0	0	0	0	0	0	0	0	0	0	0	0
2021-08-19	6	P15	1	6	RP	7.9	443	26	17	1	3	2	0	0	0	0	0	0	0	0	0	0	0	0
2021-08-19	6	P15	2	2	RP	7.7	456	25.7	13	3	2	1	0	0	0	0	0	0	0	0	0	0	0	0
2021-08-19	6	P15	2	6	RP	7.7	442	25.5	10	3	2	1	0	0	0	0	0	0	0	0	0	0	0	0
2021-08-19	6	P15	3	2	RP	7.7	388	26	14	1	1	2	0	0	0	0	0	0	0	0	0	0	0	0
2021-08-19	6	P15	3	6	RP	7.7	440	25.8	14	1	1	2	0	0	0	0	0	0	0	0	0	0	0	0
2021-08-19	6	P15	4	2	RP	7.7	441	26	14	1	1	2	0	0	0	0	0	0	0	0	0	0	0	0
2021-08-19	6	P15	4	6	RP	7.6	440	26	14	1	1	2	0	0	0	0	0	0	0	0	0	0	0	0
2021-08-19	6	P15	5	2	RP	7.7	438	26	15	1	1	2	0	0	0	0	0	0	0	0	0	0	0	0
2021-08-19	6	P15	5	6	RP	7.7	435	25.9	16	1	1	2	0	0	0	0	0	0	0	0	0	0	0	0
2021-08-19	6	DP9	I	2	DP	7	345	22.6	42	3	3	2	0	0	0	0	0	0	0	0	0	0	0	0
2021-08-19	6	DP9	I	6	DP	6.9	329	21.8	6	3	3	2	0	0	0	0	0	0	0	0	0	0	0	0
2021-08-19	6	DP9	O	2	DP	7.3	1740	22.1	6	3	3	3	0	0	0	0	0	0	0	0	0	0	0	0
2021-08-19	6	DP9	O	3	DP	7.1	1526	22.6	8	3	3	3	0	0	0	0	0	0	0	0	0	0	0	0
2021-08-19	6	P5	3	2	RP	8.8	553	27	16	1	2	1	0	0	0	0	0	0	0	0	0	0	0	0
2021-08-19	6	P5	3	6	RP	8.8	548	26.8	14	1	2	1	0	0	0	0	0	0	0	0	0	0	0	0
2021-08-19	6	P5	4	2	RP	8.8	541	26.8	18	1	2	1	0	0	0	0	0	0	0	0	0	0	0	0
2021-08-19	6	P5	4	6	RP	8.7	544	26.8	11	1	2	1	0	0	0	0	0	0	0	0	0	0	0	0
2021-08-19	6	P5	5	2	RP	8.8	539	26.5	16	1	2	1	0	0	0	0	0	0	0	0	0	0	0	0
2021-08-19	6	P5	5	6	RP	8.8	542	26.7	14	1	2	1	0	0	0	0	0	0	0	0	0	0	0	0
2021-08-19	6	P5	1	2	RP	8.8	389	26.8	19	1	2	1	0	0	0	0	0	0	0	0	0	0	0	0
2021-08-19	6	P5	1	6	RP	8.8	538	26.7	11	1	2	1	0	0	0	0	0	0	0	0	0	0	0	0
2021-08-19	6	P5	2	2	RP	8.8	545	26.7	20	1	2	1	0	0	0	0	0	0	0	0	0	0	0	0
2021-08-19	6	P5	2	6	RP	8.8	545	26.8	10	1	2	1	0	0	0	0	0	0	0	0	0	0	0	0
2021-08-19	6	DP18	I	2	DP	9.3	383	27	7	1	2	4	0	0	0	1	0	0	0	0	0	0	0	1
2021-08-19	6	DP18	I	6	DP	9.1	391	27.4	16	1	2	4	0	0	0	0	0	0	0	0	0	0	0	0
2021-08-19	6	DP18	O	2	DP	9.9	343	28.1	20	1	2	3	0	2	0	6	0	0	0	0	0	0	0	8
2021-08-19	6	DP18	O	6	DP	9.4	282	27.7	5	1	2	3	0	0	0	1	0	0	0	0	0	0	0	1
2021-08-19	6	DP14	O	2	DP	8.7	232	27.9	27	1	1	3	0	0	0	0	0	0	0	0	0	0	0	0
2021-08-19	6	DP14	O	6	DP	8.6	231	27.9	29	1	1	3	0	0	0	0	0	0	0	0	0	0	0	0
2021-08-19	6	DP14	I	2	DP	8.7	225	27.5	32	1	1	3	0	0	0	0	0	0	0	0	0	0	0	0
2021-08-19	6	DP14	I	6	DP	8.7	225	27.6	24	1	1	3	0	0	0	0	0	0	0	0	0	0	0	0
2021-08-19	6	W4	1	2	CW	8	257	27.2	16	1	3	3	0	0	0	1	0	0	0	0	0	0	0	1
2021-08-19	6	W4	1	6	CW	7.9	282	26.9	14	2	3	3	0	0	0	0	0	0	0	0	0	0	0	0
2021-08-19	6	W4	2	2	CW	8	287	26.1	22	2	3	3	0	0	0	0	0	0	0	0	0	0	0	0
2021-08-19	6	W4	2	6	CW	9.1	267	26.3	7	2	3	3	0	0	0	1	0	0	0	1	0	0	0	2
2021-08-19	6	W4	3	2	CW	8.4	420	25.2	6	2	2	3	0	0	0	0	0	0	0	0	0	0	0	0
2021-08-19	6	W4	3	6	CW	8	429	25.2	8	2	2	3	0	0	0	0	0	0	0	0	0	0	0	0
2021-08-19	6	W4	4	2	CW	7.9	351	27.9	15	2	3	4	0	0	0	3	0	0	0	0	0	0	0	3
2021-08-19	6	W4	4	6	CW	8	318	27.9	35	2	3	4	0	0	0	0	0	0	0	4	0	0	0	4
2021-08-19	6	W4	5	2	CW	8.2	315	32	18	1	3	3	0	1	0	0	0	0	0	2	0	0	0	3
2021-08-19	6	W4	5	6	CW	9.3	254	29.8	9	1	3	3	0	0	0	0	0	0	0	3	0	0	0	3
2021-08-20	6	P14	1	2	RP	7.8	237	26.3	4	2	2	3	0	0	0	0	0	0	0	0	0	0	0	0
2021-08-20	6	P14	1	6	RP	7.8	208	26.4	3	2	3	4	0	0	0	0	0	0	0	0	0	0	0	0
2021-08-20	6	P14	2	2	RP	8.3	197	26.6	6	1	2	2	0	0	0	0	0	0	0	0	0	0	0	0
2021-08-20	6	P14	2	6	RP	8.5	198	26.8	6	1	2	2	0	0	0	0	0	0	0	0	0	0	0	0
2021-08-20	6	P14	3	2	RP	8.5	222	25.9	13	1	2	2	0	0	0	0	0	0	0	0	0	0	0	0
2021-08-20	6	P14	3	6	RP	8.6	238	26	7	1	2	2	0	0	0	0	0	0	0	0	0	0	0	0
2021-08-20	6	P14	4	2	RP	8.7	234	26.7	4	1	2	3	0	3	0	0	0	0	0	0	0	0	0	3
2021-08-20	6	P14	4	6	RP	7.7	229	26.4	3	1	3	4	0	0	0	0	0	0	0	0	0	0	0	0
2021-08-20	6	P14	5	2	RP	8.4	200	28	5	1	2	2	0	0	0	0	0	0	0	0	0	0	0	0
2021-08-20	6	P14	5	6	RP	8.4	200	27.4	4	1	2	2	0	0	0	0	0	0	0	0	0	0	0	0
2021-08-20	6	P21	1	2	RP	8.1	428	24.3	16	3	2	3	0	1	0	1	0	0	0	0	0	0	0	2
2021-08-20	6	P21	1	6	RP	8.1	529	24.7	14	3	2	3	0	0	0	0	0	0	0	0	0	0	0	0
2021-08-20	6	P21	2	2	RP	7.7	541	26.2	6	2	2	4	0	1	0	2	0	0	0	0	0	0	0	3
2021-08-20	6	P21	2	6	RP	7.8	483	25.4	5	2	2	3	0	4	0	6	0	0	0	0	0	0	0	10
2021-08-20	6	P21	3	2	RP	8.3	534	28.8	4	1	2	3	0	0	0	0	0	0	0	0	0	0	0	0
2021-08-20	6	P21	3	6	RP	8.5	543	25.9	7	2	2	3	0	0	0	0	0	0	0	1	0	0	0	1
2021-08-20	6	P21	4	2	RP	8	628	28.1	76	1	1	3	0	0	0	0	0	0	0	0	0	0	0	0
2021-08-20	6	P21	4	6	RP	8.1	588	26.8	12	1	2	3	0	0	0	0	0	0	0	0	0	0	0	0
2021-08-20	6	P21	5	2	RP	8.1	528	25.6	7	3	2	3	0	0	0	0	0	0	0	0	0	0	0	0
2021-08-20	6	P21	5	6	RP	8.1	535	25.4	7	3	2	3	0	0	0	0	0	0	0	0	0	0	0	0
2021-08-20	6	DP17	O	NA	DP
2021-08-20	6	DP17	O	NA	DP
2021-08-20	6	DP17	I	NA	DP
2021-08-20	6	DP17	I	NA	DP
2021-08-20	6	W10	1	2	CW	7.5	522	28.6	8	2	3	4	0	0	0	0	0	0	0	0	0	0	0	0
2021-08-20	6	W10	1	6	CW	7.5	515	28.2	29	2	3	4	0	0	0	0	0	0	0	0	0	0	0	0
2021-08-20	6	W10	2	2	CW	7.5	511	26.8	179	2	2	4	0	0	0	0	0	0	0	0	0	0	0	0
2021-08-20	6	W10	2	6	CW	7.5	505	27.2	11	1	3	4	0	0	0	0	0	0	0	0	0	0	0	0
2021-08-20	6	W10	3	2	CW	7.5	517	27.8	44	2	3	4	0	0	0	0	0	0	0	0	0	0	0	0
2021-08-20	6	W10	3	6	CW	7.4	518	27.9	35	2	3	4	0	0	0	0	0	0	0	0	0	0	0	0
2021-08-20	6	W10	4	2	CW	7.5	518	26.4	27	2	3	4	0	0	0	0	0	0	0	0	0	0	0	0
2021-08-20	6	W10	4	6	CW	7.3	509	26.4	40	2	3	4	0	0	0	0	0	0	0	0	0	0	0	0
2021-08-20	6	W10	5	2	CW	7.3	516	27.8	13	2	3	4	0	0	0	0	0	0	0	0	0	0	0	0
2021-08-20	6	W10	5	6	CW	7.2	521	27.8	38	2	3	4	0	0	0	0	0	0	0	0	0	0	0	0
2021-08-20	6	W9	1	1	CW	7.3	561	31.6	10	1	1	4	0	0	0	0	0	0	0	0	0	0	0	0
2021-08-20	6	W9	1	3	CW	7.5	597	32.4	22	1	1	4	0	0	0	0	0	0	0	0	0	0	0	0
2021-08-20	6	W9	2	1	CW	7.6	481	34.9	65	2	3	3	0	0	0	0	0	0	0	0	0	0	0	0
2021-08-20	6	W9	2	4	CW	7.1	539	34.4	28	2	3	3	0	1	0	0	0	0	0	0	0	0	0	1
2021-08-20	6	W9	3	2	CW	6.8	473	34	144	2	3	3	0	0	0	0	0	0	0	0	0	0	0	0
2021-08-20	6	W9	3	4	CW	6.5	525	35.5	76	2	3	3	0	1	0	0	0	0	0	0	0	0	0	1
2021-08-20	6	W9	4	2	CW	6.6	1106	35.6	30	1	3	4	0	0	0	0	0	0	0	0	0	0	0	0
2021-08-20	6	W9	4	4	CW	6.6	1098	35.5	40	1	3	4	0	0	0	0	0	0	0	0	0	0	0	0
2021-08-20	6	W9	5	2	CW	7.2	1135	24.4	7	1	1	1	0	0	0	0	0	0	0	0	0	0	0	0
2021-08-20	6	W9	5	6	CW	7.3	1114	23.6	4	1	1	1	0	0	0	0	0	0	0	0	0	0	0	0
2021-08-20	6	W20	1	2	CW	7	527	24.5	155	3	3	4	0	0	0	0	0	0	0	4	0	0	0	4
2021-08-20	6	W20	1	6	CW	7	495	22.3	12	3	3	4	0	0	0	0	1	0	1	0	0	0	0	2
2021-08-20	6	W20	2	2	CW	7.4	368	23.6	5	3	3	4	0	0	0	0	0	0	0	13	0	0	0	13
2021-08-20	6	W20	2	6	CW	7.4	364	23.2	17	3	3	4	0	0	0	0	0	0	0	13	0	0	0	13
2021-08-20	6	W20	3	2	CW	7.5	108	25.7	102	3	3	4	0	0	0	0	0	0	0	2	0	0	0	2
2021-08-20	6	W20	3	4	CW	7.5	363	24.8	37	3	3	4	0	0	0	0	0	0	0	3	0	0	0	3
2021-08-20	6	W20	4	2	CW	6.8	605	24	10	3	1	4	0	0	0	0	0	0	0	1	0	0	0	1
2021-08-20	6	W20	4	5	CW	6.8	729	22.5	8	3	1	4	0	0	0	0	0	0	0	1	0	0	0	1
2021-08-20	6	W20	5	2	CW	7.2	669	23.4	6	3	1	4	0	0	0	0	2	0	0	8	0	0	0	10
2021-08-20	6	W20	5	4	CW	7.2	735	23.4	4	3	1	4	0	0	0	0	0	0	0	1	0	0	0	1
2021-08-20	6	W5	1	2	CW		1451	26.3	10	1	2	3	0	0	0	0	0	0	0	0	0	0	0	0
2021-08-20	6	W5	1	6	CW		1609	23.2	8	1	2	3	0	0	0	0	0	0	0	0	0	0	0	0
2021-08-20	6	W5	2	2	CW		1560	29	13	1	2	4	0	0	0	0	0	0	0	0	0	0	0	0
2021-08-20	6	W5	2	6	CW		1535	26.2	30	1	2	4	0	0	0	0	0	0	0	0	0	0	0	0
2021-08-20	6	W5	3	2	CW		891	33.1	46	1	2	3	0	3	0	1	0	0	0	0	0	0	0	4
2021-08-20	6	W5	3	6	CW		761	34.1	40	1	2	3	0	0	0	0	0	0	0	0	0	0	0	0
2021-08-20	6	W5	4	2	CW		1551	36.5	23	1	2	4	0	0	0	0	0	0	0	0	0	0	0	0
2021-08-20	6	W5	4	6	CW		1335	35.4	42	1	2	4	0	0	0	0	0	0	0	0	0	0	0	0
2021-08-20	6	W5	5	2	CW		1365	31.4	11	1	1	3	0	0	0	0	0	0	0	0	0	0	0	0
2021-08-20	6	W5	5	6	CW		1300	30.7	10	1	1	4	0	0	0	0	0	0	0	0	0	0	0	0
2021-08-20	6	DP11	O	2	DP		533	23.4	24	2	3	3	1	0	0	0	5	0	0	2	0	0	0	8
2021-08-20	6	DP11	O	6	DP		497	21.9	24	2	3	3	4	0	0	0	1	0	0	0	0	0	0	5
2021-08-20	6	DP11	I	2	DP		764	21.9	9	2	3	4	0	0	0	0	0	0	0	0	0	0	0	0
2021-08-20	6	DP11	I	6	DP		753	21.8	5	2	3	3	0	0	0	0	0	0	0	0	0	0	0	0
2021-08-20	6	W6	1	2	CW		372	27.6	47	2	3	4	0	2	0	0	0	0	0	2	0	0	0	4
2021-08-20	6	W6	1	6	CW		601	26.1	19	2	3	4	0	0	0	0	0	0	0	0	0	0	0	0
2021-08-20	6	W6	2	2	CW		545	30.5	62	1	3	4	0	0	0	0	0	0	0	0	0	0	0	0
2021-08-20	6	W6	2	6	CW		527	29	19	1	3	3	0	0	0	0	0	0	0	0	0	0	0	0
2021-08-20	6	W6	3	2	CW		451	27.4	26	3	3	4	0	0	0	0	0	0	0	1	0	0	4	5
2021-08-20	6	W6	3	6	CW		449	27.6	17	3	3	4	0	0	0	0	0	0	0	15	0	0	1	16
2021-08-20	6	W6	4	2	CW		422	28.4	36	2	3	4	0	0	0	1	0	0	0	0	0	0	0	1
2021-08-20	6	W6	4	6	CW		435	29.8	20	2	3	4	0	0	0	0	0	0	0	0	0	0	0	0
2021-08-20	6	W6	5	NA	CW
2021-08-20	6	W6	5	NA	CW
2021-08-21	6	P12	4	2	RP	7.1	466	22.9	4	2	3	3	0	0	0	0	0	0	0	0	0	0	0	0
2021-08-21	6	P12	4	6	RP	7.2	465	23	7	1	3	3	0	0	0	0	0	0	0	0	0	0	0	0
2021-08-21	6	P12	5	2	RP	7.3	507	22.3	18	3	3	4	0	0	0	0	0	0	0	1	0	0	0	1
2021-08-21	6	P12	5	6	RP	7.2	499	22.1	17	3	3	4	0	0	0	0	0	0	0	0	0	0	0	0
2021-08-21	6	P12	1	2	RP	7.3	525	23.1	3	1	3	3	0	0	0	1	0	0	0	0	0	0	0	1
2021-08-21	6	P12	1	6	RP	7.2	522	22.6	2	1	3	3	0	0	0	0	0	0	0	0	0	0	0	0
2021-08-21	6	P12	2	2	RP	7.2	517	23.2	89	2	3	4	0	1	0	0	0	0	0	8	0	1	0	10
2021-08-21	6	P12	2	3	RP	7.2	533	23.2	8	2	3	4	0	0	0	0	0	0	0	9	0	0	0	9
2021-08-21	6	P12	3	1	RP	7.2	837	25.7	169	2	3	4	0	1	0	0	0	0	0	4	0	0	0	5
2021-08-21	6	P12	3	4	RP	7.3	752	23.4	20	2	3	4	0	0	0	0	0	0	0	0	0	0	0	0
2021-08-21	6	DP15	O	2	DP	7.6	1076	20.8	8	1	1	4	0	0	0	0	0	0	0	0	0	0	0	0
2021-08-21	6	DP15	O	3	DP	7.3	871	22.9	2	2	1	4	0	0	0	0	0	0	0	0	0	0	0	0
2021-08-21	6	DP15	I	2	DP	7.8	777	24.8	16	2	1	4	0	0	0	0	0	0	0	0	0	0	0	0
2021-08-21	6	DP15	I	3	DP	7.8	840	23.7	6	2	1	4	0	0	0	0	0	0	0	0	0	0	0	0
2021-08-21	6	DP12	O	2	DP	7.8	218	28.9	53	1	3	3	0	0	0	0	0	0	0	0	0	0	0	0
2021-08-21	6	DP12	O	6	DP	7.8	214	28.9	60	1	1	3	0	0	0	0	0	0	0	0	0	0	0	0
2021-08-21	6	DP12	I	2	DP	7.8	219	30.4	49	1	3	3	0	0	0	0	0	0	0	0	0	0	0	0
2021-08-21	6	DP12	I	6	DP	7.8	217	29.4	47	1	3	3	0	0	0	0	0	0	0	0	0	0	0	0
2021-08-21	6	DP13	O	2	DP	7.6	442	31.9	48	1	1	2	1	0	0	0	0	0	0	0	0	0	0	1
2021-08-21	6	DP13	O	6	DP	7.6	442	29.6	50	1	1	2	0	0	0	0	0	0	0	0	0	0	0	0
2021-08-21	6	DP13	I	2	DP	7.4	507	30.2	46	1	3	3	0	0	0	0	0	0	0	0	0	0	0	0
2021-08-21	6	DP13	I	4	DP	7.5	287	29.3	34	1	3	3	0	0	0	0	0	0	0	0	0	0	0	0
2021-08-31	7	W20	1	2	CW	8.2	672	23.1	7	2	3	4	0	0	0	0	1	0	0	8	0	0	0	9
2021-08-31	7	W20	1	4	CW	8.3	717	23	6	2	3	4	0	0	0	0	1	0	0	7	0	0	0	8
2021-08-31	7	W20	2	2	CW	8.3	695	23.1	8	3	3	4	0	0	0	0	1	0	0	10	0	0	0	11
2021-08-31	7	W20	2	3	CW	8.2	656	23.1	7	3	3	4	0	2	0	0	0	0	1	15	0	0	0	18
2021-08-31	7	W20	3	2	CW	9.1	618	22.9	9	3	3	4	0	0	0	0	0	0	10	9	0	0	0	19
2021-08-31	7	W20	3	4	CW	8.7	642	22.9	10	3	3	4	0	0	0	0	0	0	0	0	0	0	0	0
2021-08-31	7	W20	4	2	CW	8.6	598	23.2	15	3	1	4	0	0	0	0	0	0	0	0	0	0	0	0
2021-08-31	7	W20	4	4	CW	8.1	609	23	12	3	1	4	0	0	0	0	0	0	0	2	0	0	0	2
2021-08-31	7	W20	5	2	CW	7.8	618	23.1	27	2	3	4	0	0	0	0	0	0	0	18	0	0	0	18
2021-08-31	7	W20	5	4	CW	8.3	663	22.9	8	2	3	4	0	0	0	0	0	0	0	1	0	0	0	1
2021-08-31	7	P2	1	2	RP	8.3	897	25.6	52	2	3	2	0	0	0	0	0	0	0	0	0	0	0	0
2021-08-31	7	P2	1	6	RP	8.1	886	25.5	13	2	3	2	0	0	0	0	0	0	0	0	0	0	0	0
2021-08-31	7	P2	2	2	RP	8.1	753	26.7	11	1	2	2	0	0	0	0	0	0	0	0	0	0	0	0
2021-08-31	7	P2	2	6	RP	8.1	749	26.6	10	1	2	2	0	0	0	0	0	0	0	0	0	0	0	0
2021-08-31	7	P2	3	2	RP	8.1	682	27.1	12	1	2	2	0	0	0	0	0	0	0	0	0	0	0	0
2021-08-31	7	P2	3	6	RP	8.2	706	27	9	1	2	2	0	0	0	0	0	0	0	0	0	0	0	0
2021-08-31	7	P2	4	2	RP	8.5	886	27	15	3	3	4	0	0	0	0	0	0	0	0	0	0	0	0
2021-08-31	7	P2	4	6	RP	8.6	864	27	18	3	3	4	0	0	0	0	0	0	0	0	0	0	0	0
2021-08-31	7	P2	5	2	RP	8.1	844	26.9	27	1	2	2	0	0	0	0	0	0	0	0	0	0	0	0
2021-08-31	7	P2	5	6	RP	8.1	825	26.6	11	1	2	2	0	0	0	0	0	0	0	0	0	0	0	0
2021-08-31	7	DP18	O	2	DP	10.1	418	24.1	19	1	3	3	0	4	0	1	0	0	0	0	0	0	0	5
2021-08-31	7	DP18	O	6	DP	10.6	394	23.8	6	1	3	3	0	0	0	0	0	0	0	0	0	0	0	0
2021-08-31	7	DP18	I	2	DP	10.2	257	25.2	15	1	3	3	0	0	0	0	0	0	0	0	0	0	0	0
2021-08-31	7	DP18	I	6	DP	10.2	322	24.7	14	1	3	3	0	0	0	0	0	0	0	0	0	0	0	0
2021-09-01	7	W11	1	2	CW	9.3	356	26.1	11	2	3	3	0	0	0	0	0	0	0	0	0	0	0	0
2021-09-01	7	W11	1	6	CW	9.1	357	26	5	2	3	3	0	0	0	0	0	0	0	0	0	0	0	0
2021-09-01	7	W11	2	2	CW	9.1	363	26.1	13	2	3	3	0	0	0	0	0	0	0	0	0	0	0	0
2021-09-01	7	W11	2	6	CW	9.2	375	26	6	2	3	3	0	0	0	0	0	0	0	0	0	0	0	0
2021-09-01	7	W11	3	2	CW	9.3	329	25.9	11	2	3	4	0	0	0	0	0	0	0	0	0	0	0	0
2021-09-01	7	W11	3	4	CW	8.9	406	25.8	10	2	3	4	0	0	0	0	0	0	0	0	0	0	0	0
2021-09-01	7	W11	4	2	CW	8.8	277	25.9	15	2	3	4	0	0	0	0	0	0	0	0	0	0	0	0
2021-09-01	7	W11	4	2	CW	9.2	512	25.9	13	2	3	4	0	0	0	0	0	0	0	0	0	0	0	0
2021-09-01	7	W11	5	2	CW	9.3	371	26.3	28	1	2	3	0	0	0	0	0	0	0	0	0	0	0	0
2021-09-01	7	W11	5	6	CW	8.9	326	26.1	13	1	2	3	0	0	0	0	0	0	0	0	0	0	0	0
2021-09-01	7	W12	1	2	CW	9	693	24.1	19	1	3	3	0	0	0	0	0	0	0	0	0	0	0	0
2021-09-01	7	W12	1	6	CW	9.1	725	24	7	1	3	3	0	0	0	0	0	0	0	0	0	0	0	0
2021-09-01	7	W12	2	2	CW	9.2	716	24.9	20	2	3	4	0	2	0	9	0	0	0	1	0	2	0	14
2021-09-01	7	W12	2	4	CW	9.1	686	24.6	8	2	3	4	0	0	0	7	0	0	0	0	0	0	0	7
2021-09-01	7	W12	3	2	CW	9.3	795	24.5	46	3	3	4	4	4	0	3	0	0	0	1	0	5	0	17
2021-09-01	7	W12	3	3	CW	8.7	755	24.4	32	3	3	4	0	0	0	0	0	0	0	0	0	0	0	0
2021-09-01	7	W12	4	2	CW	8.9	751	24.2	13	2	3	4	66	1	0	0	0	0	0	9	0	0	0	76
2021-09-01	7	W12	4	4	CW	9.2	738	24.2	10	2	3	4	48	1	0	0	0	0	0	0	0	0	0	49
2021-09-01	7	W12	5	2	CW	9.3	662	24	6	1	3	3	0	1	0	3	0	0	0	5	0	2	0	11
2021-09-01	7	W12	5	4	CW	9.1	674	23.9	6	1	3	3	0	0	0	0	0	0	0	0	0	0	0	0
2021-09-01	7	W13	1	2	CW	8.9	608	25.1	8	1	3	4	0	0	0	0	0	0	0	0	0	0	0	0
2021-09-01	7	W13	1	6	CW	8.8	653	24.9	5	1	3	4	0	0	0	0	0	0	0	0	0	0	0	0
2021-09-01	7	W13	2	2	CW	8.7	673	24.6	12	1	3	3	0	0	0	0	0	0	0	0	0	0	0	0
2021-09-01	7	W13	2	3	CW	8.8	619	24.6	11	1	3	3	0	0	0	0	0	0	0	0	0	0	0	0
2021-09-01	7	W13	3	NA	CW
2021-09-01	7	W13	3	NA	CW
2021-09-01	7	W13	4	NA	CW
2021-09-01	7	W13	4	NA	CW
2021-09-01	7	W13	5	2	CW	8.9	703	25.1	13	1	3	3	0	0	0	0	0	0	0	0	0	0	0	0
2021-09-01	7	W13	5	4	CW	9	684	25	9	1	3	3	0	0	0	0	0	0	0	0	0	0	0	0
2021-09-01	7	W1	1	2	CW	9.1	956	27.8	7	1	3	3	0	0	0	0	0	0	0	0	0	0	0	0
2021-09-01	7	W1	1	6	CW	9.1	927	27.6	8	1	3	3	0	0	0	0	0	0	0	0	0	0	0	0
2021-09-01	7	W1	2	2	CW	9.1	753	24.2	24	3	3	4	0	0	0	0	0	0	0	0	0	0	0	0
2021-09-01	7	W1	2	3	CW	9.2	735	24.2	35	3	3	4	0	0	0	0	0	0	0	0	0	0	0	0
2021-09-01	7	W1	3	2	CW	9.2	688	24.3	9	3	3	4	2	0	0	3	0	0	0	4	0	0	0	9
2021-09-01	7	W1	3	4	CW	9.2	627	24.1	8	3	3	4	0	0	0	0	0	0	0	0	0	0	0	0
2021-09-01	7	W1	4	2	CW	9.1	724	24.3	10	3	3	3	0	0	0	0	0	0	0	0	0	0	0	0
2021-09-01	7	W1	4	4	CW	9.3	762	24.2	6	3	3	3	1	0	0	0	0	0	0	0	0	0	0	1
2021-09-01	7	W1	5	2	CW	9.3	827	26.1	11	1	2	3	0	0	0	0	0	0	0	0	0	0	0	0
2021-09-01	7	W1	5	6	CW	9.4	828	25.8	9	1	2	3	0	0	0	0	0	0	0	0	0	0	0	0
2021-09-01	7	DP4	O	2	DP	9.1	3016	23.1	5	2	1	3	0	0	0	0	0	0	0	0	0	0	0	0
2021-09-01	7	DP4	O	3	DP	8.9	3054	22.8	5	2	1	3	0	0	0	0	0	0	0	0	0	0	0	0
2021-09-01	7	DP4	I	NA	DP
2021-09-01	7	DP4	I	NA	DP
2021-09-01	7	P19	1	2	RP	8.1	663	26.6	11	1	2	2	0	0	0	0	0	0	0	0	0	0	0	0
2021-09-01	7	P19	1	6	RP	7.9	772	26.3	9	1	2	2	0	0	0	0	0	0	0	0	0	0	0	0
2021-09-01	7	P19	2	2	RP	8.2	654	26.5	8	1	1	2	0	0	0	0	0	0	0	0	0	0	0	0
2021-09-01	7	P19	2	6	RP	7.6	618	26.2	8	1	1	2	0	0	0	0	0	0	0	0	0	0	0	0
2021-09-01	7	P19	3	2	RP	8.3	642	26.7	8	1	2	2	0	0	0	0	0	0	0	0	0	0	0	0
2021-09-01	7	P19	3	6	RP	8.1	722	26.5	10	1	2	2	0	0	0	0	0	0	0	0	0	0	0	0
2021-09-01	7	P19	4	2	RP	8.3	689	25.9	6	1	2	2	0	0	0	0	0	0	0	0	0	0	0	0
2021-09-01	7	P19	4	6	RP	8	654	25.7	12	1	2	2	0	0	0	0	0	0	0	0	0	0	0	0
2021-09-01	7	P19	5	2	RP	7.9	627	26.1	7	1	2	2	0	0	0	0	0	0	0	0	0	0	0	0
2021-09-01	7	P19	5	6	RP	8	685	25.9	10	1	2	2	0	0	0	0	0	0	0	0	0	0	0	0
2021-09-02	7	DP11	O	2	DP	6.1	140	19.8	4	3	3	3	0	2	0	0	1	0	0	0	0	0	0	3
2021-09-02	7	DP11	O	6	DP	6.1	138	19.6	3	3	3	3	0	0	0	0	1	0	0	1	0	0	1	3
2021-09-02	7	DP11	I	2	DP	6.6	593	19.6	4	2	3	4	0	0	0	0	0	0	0	1	0	0	0	1
2021-09-02	7	DP11	I	6	DP	6.6	594	19.4	2	3	3	4	0	0	0	0	0	0	0	0	0	0	0	0
2021-09-02	7	W6	1	2	CW	6.5	426	22.5	51	3	3	3	0	0	0	0	2	0	0	20	0	0	0	22
2021-09-02	7	W6	1	6	CW	6.4	425	23	29	3	3	3	0	0	0	0	0	0	0	4	0	0	0	4
2021-09-02	7	W6	2	2	CW	6.6	365	22.6	36	2	3	3	0	0	0	0	0	0	0	9	0	0	1	10
2021-09-02	7	W6	2	6	CW	6.6	372	22.4	22	2	3	3	0	0	0	0	0	0	0	0	0	0	0	0
2021-09-02	7	W6	3	2	CW	6.8	378	22	15	3	3	4	0	0	0	0	0	0	0	0	0	0	0	0
2021-09-02	7	W6	3	6	CW	6.6	370	21.1	14	3	3	4	0	0	0	0	0	0	0	1	0	0	0	1
2021-09-02	7	W6	4	2	CW	7.5	318	33	36	1	3	4	0	0	0	0	0	0	0	0	0	0	0	0
2021-09-02	7	W6	4	4	CW	7.6	360	26.6	43	1	3	4	0	0	0	0	0	0	0	0	0	0	0	0
2021-09-02	7	W6	5	2	CW	6.7	380	26.6	101	2	3	4	0	0	0	0	0	0	0	22	0	0	0	22
2021-09-02	7	W6	5	3	CW	6.7	400	26.6	30	2	3	4	0	0	0	0	0	0	0	1	0	0	0	1
2021-09-02	7	P7	1	2	RP	7.3	2280	30.4	21	1	3	3	0	7	0	13	0	0	0	0	0	0	0	20
2021-09-02	7	P7	1	6	RP	7.6	2241	29.2	10	1	3	3	0	3	0	3	0	0	0	0	0	0	0	6
2021-09-02	7	P7	2	2	RP	7.9	2211	32.2	3	1	3	2	0	0	0	0	0	0	0	0	0	0	0	0
2021-09-02	7	P7	2	6	RP	8.1	2203	30.5	3	1	2	2	0	0	0	0	0	0	0	0	0	0	0	0
2021-09-02	7	P7	3	2	RP	7.9	2021	32.2	10	1	3	3	0	1	0	3	0	0	0	0	0	0	0	4
2021-09-02	7	P7	3	6	RP	8	2120	29.7	9	1	3	3	0	0	0	0	0	0	0	0	0	0	0	0
2021-09-02	7	P7	4	2	RP	7.4	2530	35.3	20	1	3	3	0	9	0	7	0	0	0	0	0	0	0	16
2021-09-02	7	P7	4	6	RP	7.7	2592	32.8	6	1	3	3	0	0	0	0	0	0	0	0	0	0	0	0
2021-09-02	7	P7	5	2	RP	8.1	2214	31.1	5	1	3	2	0	0	0	3	0	0	0	0	0	0	0	3
2021-09-02	7	P7	5	6	RP	8.1	2166	28.4	6	1	3	2	0	1	0	0	0	0	0	0	0	0	0	1
2021-09-02	7	P27	1	2	RP	9	346	28.5	30	1	2	3	0	1	0	0	0	0	0	0	0	0	0	1
2021-09-02	7	P27	1	6	RP	8.9	277	26.4	15	1	2	3	0	4	0	0	0	0	0	0	0	0	0	4
2021-09-02	7	P27	2	2	RP	8.9	279	26.5	6	2	2	4	0	1	0	0	0	0	0	0	0	0	0	1
2021-09-02	7	P27	2	6	RP	9.1	300	29.6	10	2	2	4	0	3	0	0	0	0	0	0	0	0	0	3
2021-09-02	7	P27	3	2	RP	9.4	263	25.3	12	2	3	4	0	1	0	1	0	0	0	0	0	0	0	2
2021-09-02	7	P27	3	6	RP	9.5	283	26.3	9	2	3	4	0	1	0	0	0	0	0	0	0	0	0	1
2021-09-02	7	P27	4	2	RP	9.1	286	27.9	14	2	3	4	0	4	0	3	0	0	0	0	0	0	0	7
2021-09-02	7	P27	4	6	RP	9.1	298	26.9	10	2	3	4	0	0	0	1	0	0	0	0	0	0	0	1
2021-09-02	7	P27	5	2	RP	8.9	281	26.4	11	1	3	4	0	0	0	2	0	0	0	0	0	0	0	2
2021-09-02	7	P27	5	6	RP	9	275	25.6	5	1	3	4	0	0	0	0	0	0	0	0	0	0	0	0
2021-09-02	7	P28	1	2	RP	8.8	372	27.1	26	3	2	4	0	0	0	1	0	0	0	0	0	0	0	1
2021-09-02	7	P28	1	6	RP	9	382	28	15	2	2	4	0	0	0	0	0	0	0	0	0	0	0	0
2021-09-02	7	P28	2	2	RP	9	382	27.2	18	3	2	4	0	0	0	0	0	0	0	0	0	0	0	0
2021-09-02	7	P28	2	6	RP	9	385	26.6	12	3	2	4	0	0	0	0	0	0	0	0	0	0	0	0
2021-09-02	7	P28	3	2	RP	9.3	374	27.4	13	2	2	4	0	0	0	0	0	0	0	0	0	0	0	0
2021-09-02	7	P28	3	6	RP	9.4	380	27.6	9	2	2	4	0	0	0	0	0	0	0	0	0	0	0	0
2021-09-02	7	P28	4	2	RP	9.1	389	27.9	5	1	1	4	0	0	0	0	0	0	0	0	0	0	0	0
2021-09-02	7	P28	4	6	RP	9.1	387	28.5	5	1	1	4	0	0	0	0	0	0	0	0	0	0	0	0
2021-09-02	7	P28	5	2	RP	8.9	382	26.6	52	2	2	4	0	0	0	1	0	0	0	0	0	0	0	1
2021-09-02	7	P28	5	6	RP	8.9	384	27.2	10	2	2	4	0	0	0	0	0	0	0	0	0	0	0	0
2021-09-02	7	P15	1	2	RP	8.9	547	27.8	23	1	2	2	0	0	0	0	0	0	0	0	0	0	0	0
2021-09-02	7	P15	1	5	RP	8.7	581	28	20	1	2	2	0	0	0	0	0	0	0	0	0	0	0	0
2021-09-02	7	P15	2	2	RP	8.4	570	26.5	24	3	1	1	0	0	0	0	0	0	0	0	0	0	0	0
2021-09-02	7	P15	2	6	RP	8.6	584	26.7	17	3	1	1	0	0	0	0	0	0	0	0	0	0	0	0
2021-09-02	7	P15	3	2	RP	8.6	577	27.5	33	1	1	2	0	0	0	0	0	0	0	0	0	0	0	0
2021-09-02	7	P15	3	6	RP	8.5	578	27.8	14	1	1	2	0	0	0	0	0	0	0	0	0	0	0	0
2021-09-02	7	P15	4	2	RP	8.5	570	27.2	16	2	1	2	0	0	0	0	0	0	0	0	0	0	0	0
2021-09-02	7	P15	4	6	RP	8.5	575	27.4	18	2	1	2	0	0	0	0	0	0	0	0	0	0	0	0
2021-09-02	7	P15	5	2	RP	8.4	574	26.3	15	2	1	2	0	0	0	0	0	0	0	0	0	0	0	0
2021-09-02	7	P15	5	6	RP	8.4	574	27.3	14	2	1	2	0	0	0	0	0	0	0	0	0	0	0	0
2021-09-02	7	DP9	I	2	DP	7.7	364	22.1	45	3	3	2	0	0	0	0	0	0	0	1	0	0	0	1
2021-09-02	7	DP9	I	6	DP	7.5	223	21.8	10	3	3	2	0	0	0	0	0	0	0	0	0	0	0	0
2021-09-02	7	DP9	O	2	DP	7.3	1650	21.1	49	3	3	4	0	0	0	0	0	0	0	0	0	0	0	0
2021-09-02	7	DP9	O	2	DP	7.3	1782	21.3	57	3	3	4	0	0	0	0	0	0	0	0	0	0	0	0
2021-09-02	7	P5	3	2	RP	8.5	579	26.6	13	1	2	1	0	0	0	0	0	0	0	0	0	0	0	0
2021-09-02	7	P5	3	6	RP	8.5	573	26.8	13	1	2	1	0	0	0	0	0	0	0	0	0	0	0	0
2021-09-02	7	P5	4	2	RP	8.6	574	26.5	38	1	2	1	0	0	0	0	0	0	0	0	0	0	0	0
2021-09-02	7	P5	4	6	RP	8.6	544	26.7	12	1	2	1	0	0	0	0	0	0	0	0	0	0	0	0
2021-09-02	7	P5	5	2	RP	8.6	565	27.1	10	1	2	1	0	0	0	0	0	0	0	0	0	0	0	0
2021-09-02	7	P5	5	6	RP	8.6	577	27	9	1	2	1	0	0	0	0	0	0	0	0	0	0	0	0
2021-09-02	7	P5	1	2	RP	8.7	384	25	9	1	2	1	0	0	0	0	0	0	0	0	0	0	0	0
2021-09-02	7	P5	1	6	RP	8.7	569	26.2	10	1	2	1	0	0	0	0	0	0	0	0	0	0	0	0
2021-09-02	7	P5	2	2	RP	8.7	546	26.2	20	1	2	1	0	0	0	0	0	0	0	0	0	0	0	0
2021-09-02	7	P5	2	6	RP	8.7	470	26.4	11	1	2	1	0	0	0	0	0	0	0	0	0	0	0	0
2021-09-03	7	P14	1	2	RP	7.1	237	22.6	7	2	3	4	0	0	0	0	0	0	0	0	0	0	0	0
2021-09-03	7	P14	1	6	RP	7	232	22.8	5	2	2	3	0	0	0	0	0	0	0	0	0	0	0	0
2021-09-03	7	P14	2	2	RP	7.1	213	22.7	10	1	1	2	0	1	0	0	0	0	0	0	0	0	0	1
2021-09-03	7	P14	2	6	RP	7.3	214	22.9	10	1	1	2	0	0	0	0	0	0	0	0	0	0	0	0
2021-09-03	7	P14	3	2	RP	7.3	259	22	5	1	2	2	0	1	0	0	0	0	0	0	0	0	0	1
2021-09-03	7	P14	3	6	RP	7.3	263	22.5	5	1	2	2	0	1	0	0	0	0	0	0	0	0	0	1
2021-09-03	7	P14	4	2	RP	7.4	263	22.5	9	1	1	2	0	1	0	3	0	0	0	0	0	0	0	4
2021-09-03	7	P14	4	6	RP	7.4	264	22.4	8	1	1	2	0	1	0	0	0	0	0	0	0	0	0	1
2021-09-03	7	P14	5	2	RP	7.7	220	23.6	7	1	1	2	0	0	0	0	0	0	0	0	0	0	0	0
2021-09-03	7	P14	5	6	RP	7.8	220	23.6	6	1	1	2	0	0	0	0	0	0	0	0	0	0	0	0
2021-09-04	7	DP20	I	2	DP		862	22.1	6	1	1	3	0	0	0	0	12	0	0	0	0	0	0	12
2021-09-04	7	DP20	I	4	DP		815	21.7	7	1	1	3	0	0	0	0	5	0	0	0	0	0	0	5
2021-09-04	7	DP20	O	NA	DP
2021-09-04	7	DP20	O	NA	DP
2021-09-04	7	DP17	I	NA	DP
2021-09-04	7	DP17	I	NA	DP
2021-09-04	7	DP17	O	NA	DP
2021-09-04	7	DP17	O	NA	DP
2021-09-04	7	P21	1	2	RP		627	22.1	37	2	2	3	0	0	0	0	0	0	0	0	0	0	0	0
2021-09-04	7	P21	1	6	RP		632	21.7	12	2	2	3	0	0	0	0	0	0	0	0	0	0	0	0
2021-09-04	7	P21	2	2	RP		684	21.9	15	1	2	2	0	2	0	0	0	0	0	0	0	0	0	2
2021-09-04	7	P21	2	6	RP		673	21.6	13	1	2	2	0	0	0	0	0	0	0	0	0	0	0	0
2021-09-04	7	P21	3	2	RP		596	21.8	16	1	2	2	0	0	0	0	0	0	0	0	0	0	0	0
2021-09-04	7	P21	3	6	RP		608	21.6	8	1	2	2	0	0	0	0	0	0	0	0	0	0	0	0
2021-09-04	7	P21	4	2	RP		639	20.8	18	1	2	3	0	0	0	0	0	0	0	0	0	0	0	0
2021-09-04	7	P21	4	6	RP		589	20.6	9	1	2	3	0	0	0	0	0	0	0	0	0	0	0	0
2021-09-04	7	P21	5	2	RP		612	18.2	7	2	2	3	0	0	0	0	0	0	0	0	0	0	0	0
2021-09-04	7	P21	5	6	RP		641	17.5	5	2	2	3	0	0	0	0	0	0	0	0	0	0	0	0
2021-09-04	7	W4	1	2	CW		573	29.8	17	1	3	3	0	0	0	0	0	0	0	0	0	0	0	0
2021-09-04	7	W4	1	6	CW		567	29.1	12	1	3	3	0	0	0	0	0	0	0	0	0	0	0	0
2021-09-04	7	W4	2	2	CW		486	28.7	13	1	3	3	0	0	0	0	0	0	0	0	0	0	0	0
2021-09-04	7	W4	2	4	CW		493	28.1	8	1	3	3	0	0	0	0	0	0	0	0	0	0	0	0
2021-09-04	7	W4	3	2	CW		508	27.9	9	1	3	3	0	0	0	0	0	0	0	0	0	0	0	0
2021-09-04	7	W4	3	3	CW		526	27.6	7	1	3	3	0	0	0	0	0	0	0	0	0	0	0	0
2021-09-04	7	W4	4	2	CW		519	27.9	15	1	3	3	0	1	0	0	0	0	0	1	0	0	0	2
2021-09-04	7	W4	4	4	CW		477	27.8	8	1	3	3	0	0	0	0	0	0	0	0	0	0	0	0
2021-09-04	7	W4	5	2	CW		463	27.9	16	1	3	3	0	0	0	0	0	0	0	0	0	0	0	0
2021-09-04	7	W4	5	4	CW		474	28	12	1	3	3	0	0	0	0	0	0	0	0	0	0	0	0
2021-09-04	7	W5	1	2	CW		1423	33.7	40	1	2	4	0	0	0	0	0	0	0	0	0	0	0	0
2021-09-04	7	W5	1	4	CW		1508	33.6	24	1	2	4	0	0	0	0	0	0	0	0	0	0	0	0
2021-09-04	7	W5	2	2	CW		926	33.8	36	1	2	4	0	0	0	0	0	0	0	0	0	0	0	0
2021-09-04	7	W5	2	2	CW		853	33.4	28	1	2	4	0	0	0	0	0	0	0	0	0	0	0	0
2021-09-04	7	W5	3	2	CW		1550	32.9	37	1	3	3	0	0	0	0	0	0	0	0	0	0	0	0
2021-09-04	7	W5	3	3	CW		1333	32.9	12	1	3	3	0	0	0	0	0	0	0	0	0	0	0	0
2021-09-04	7	W5	4	2	CW		1378	33.7	18	1	2	4	0	0	0	0	0	0	0	0	0	0	0	0
2021-09-04	7	W5	4	2	CW		1417	35.6	22	1	2	4	0	0	0	0	0	0	0	0	0	0	0	0
2021-09-04	7	W5	5	2	CW		1386	35.2	20	1	3	3	0	0	0	0	0	0	0	0	0	0	0	0
2021-09-04	7	W5	5	3	CW		1423	35.1	16	1	3	3	0	0	0	0	0	0	0	0	0	0	0	0
2021-09-14	8	P5	3	2	RP	8.4	591	25.4	15	1	2	1	0	0	0	0	0	0	0	0	0	0	0	0
2021-09-14	8	P5	3	6	RP	8.4	591	25.3	11	1	2	1	0	0	0	0	0	0	0	0	0	0	0	0
2021-09-14	8	P5	4	2	RP	8.4	592	25.6	9	1	2	1	0	0	0	0	0	0	0	0	0	0	0	0
2021-09-14	8	P5	4	6	RP	8.4	590	25.6	9	1	2	1	0	0	0	0	0	0	0	0	0	0	0	0
2021-09-14	8	P5	5	2	RP	8.4	592	25.8	8	1	2	1	0	0	0	0	0	0	0	0	0	0	0	0
2021-09-14	8	P5	5	6	RP	8.4	589	25.2	10	1	2	1	0	0	0	0	0	0	0	0	0	0	0	0
2021-09-14	8	P5	1	2	RP	8.4	596	26.1	9	1	2	1	0	0	0	0	0	0	0	0	0	0	0	0
2021-09-14	8	P5	1	6	RP	8.4	595	26.2	9	1	2	1	0	0	0	0	0	0	0	0	0	0	0	0
2021-09-14	8	P5	2	2	RP	8.4	590	25.7	17	1	2	1	0	0	0	0	0	0	0	0	0	0	0	0
2021-09-14	8	P5	2	6	RP	8.4	456	25.4	13	1	2	1	0	0	0	0	0	0	0	0	0	0	0	0
2021-09-14	8	P15	2	2	RP	8.4	646	26.1	46	3	1	1	0	0	0	0	0	0	0	0	0	0	0	0
2021-09-14	8	P15	2	4	RP	8.4	640	26.1	21	3	1	1	0	0	0	0	0	0	0	0	0	0	0	0
2021-09-14	8	P15	3	2	RP	8.4	620	25.4	25	1	1	1	0	0	0	0	0	0	0	0	0	0	0	0
2021-09-14	8	P15	3	6	RP	8.4	621	25.5	11	1	1	1	0	0	0	0	0	0	0	0	0	0	0	0
2021-09-14	8	P15	4	2	RP	8.4	619	25.1	13	1	1	1	0	0	0	0	0	0	0	0	0	0	0	0
2021-09-14	8	P15	4	6	RP	8.4	619	25	14	1	1	1	0	0	0	0	0	0	0	0	0	0	0	0
2021-09-14	8	P15	5	2	RP	8.4	624	25.6	23	1	1	2	0	0	0	0	0	0	0	0	0	0	0	0
2021-09-14	8	P15	5	6	RP	8.4	621	25.2	21	1	1	2	0	0	0	0	0	0	0	0	0	0	0	0
2021-09-14	8	P15	1	2	RP	8.4	639	26.7	19	1	2	2	0	0	0	5	0	0	0	0	0	0	0	5
2021-09-14	8	P15	1	4	RP	8.4	640	26.9	14	1	1	2	0	0	0	0	0	0	0	0	0	0	0	0
2021-09-14	8	DP9	I	2	DP	7.5	510	23.1	49	3	3	2	0	0	0	0	0	0	0	0	0	0	0	0
2021-09-14	8	DP9	I	5	DP	7.3	482	21.8	7	3	3	2	0	0	0	0	0	0	0	0	0	0	0	0
2021-09-14	8	DP9	O	NA	DP
2021-09-14	8	DP9	O	NA	DP
2021-09-14	8	W20	1	2	CW	7.4	683	24.1	171	3	3	4	0	0	0	0	0	0	0	5	0	2	0	7
2021-09-14	8	W20	1	6	CW	7.4	676	21.9	9	3	3	4	0	0	0	0	0	0	0	0	0	1	0	1
2021-09-14	8	W20	2	2	CW	7.5	511	22.7	115	2	3	4	0	0	0	0	9	0	0	14	0	1	0	24
2021-09-14	8	W20	2	3	CW	7.4	518	22.4	70	3	3	4	0	0	0	0	1	0	2	49	0	0	0	52
2021-09-14	8	W20	3	2	CW	7.5	743	27.4	345	2	3	4	0	0	0	0	0	0	0	0	0	0	0	0
2021-09-14	8	W20	3	4	CW	7.5	733	24.5	10	2	3	4	0	0	0	0	0	0	1	8	0	6	1	16
2021-09-14	8	W20	4	2	CW	7.4	664	23.2	8	3	1	4	0	0	0	0	0	0	0	2	0	0	0	2
2021-09-14	8	W20	4	6	CW	7.3	649	22.2	3	3	1	4	0	1	0	0	0	0	0	3	0	0	0	4
2021-09-14	8	W20	5	2	CW	7.6	650	22.9	24	3	3	4	0	0	0	0	0	0	1	5	0	0	0	6
2021-09-14	8	W20	5	4	CW	7.5	640	22.7	16	3	3	4	0	0	0	0	0	0	0	1	0	0	0	1
2021-09-14	8	DP20	I	NA	DP
2021-09-14	8	DP20	I	NA	DP
2021-09-14	8	DP20	O	NA	DP
2021-09-14	8	DP20	O	NA	DP
2021-09-14	8	DP17	I	NA	DP
2021-09-14	8	DP17	I	NA	DP
2021-09-14	8	DP17	O	NA	DP
2021-09-14	8	DP17	O	NA	DP
2021-09-14	8	P21	1	2	RP		627	28.2	6	2	3	3	0	0	0	0	0	0	0	0	0	0	0	0
2021-09-14	8	P21	1	6	RP		618	27.6	6	2	3	3	0	0	0	0	0	0	0	0	0	0	0	0
2021-09-14	8	P21	2	2	RP		653	28.1	10	1	2	2	0	0	0	0	0	0	0	0	0	0	0	0
2021-09-14	8	P21	2	6	RP		668	27.8	7	1	2	2	0	0	0	0	0	0	0	0	0	0	0	0
2021-09-14	8	P21	3	2	RP		674	28.2	15	1	2	2	0	0	0	0	0	0	0	0	0	0	0	0
2021-09-14	8	P21	3	6	RP		637	27.6	9	1	2	2	0	0	0	0	0	0	0	0	0	0	0	0
2021-09-14	8	P21	4	2	RP		608	28	8	1	3	3	0	0	0	0	0	0	0	0	0	0	0	0
2021-09-14	8	P21	4	6	RP		625	27.6	7	1	3	3	0	0	0	0	0	0	0	0	0	0	0	0
2021-09-14	8	P21	5	2	RP		638	28.4	4	2	1	3	0	0	0	0	0	0	0	0	0	0	0	0
2021-09-14	8	P21	5	6	RP		647	28	5	2	1	3	0	0	0	0	0	0	0	0	0	0	0	0
2021-09-15	8	W5	1	2	CW		549	21.9	9	1	2	3	0	0	0	0	0	0	0	0	0	0	0	0
2021-09-15	8	W5	1	6	CW		1524	20.4	4	1	2	3	0	0	0	0	0	0	0	0	0	0	0	0
2021-09-15	8	W5	2	2	CW		915	21.8	4	1	2	4	0	0	0	0	0	0	0	0	0	0	0	0
2021-09-15	8	W5	2	6	CW		956	21.8	11	1	2	4	0	0	0	0	0	0	0	0	0	0	0	0
2021-09-15	8	W5	3	2	CW		1506	22.8	7	1	2	3	0	2	0	0	0	0	0	0	0	0	0	2
2021-09-15	8	W5	3	6	CW		1502	22.9	8	1	2	3	0	0	0	0	0	0	0	0	0	0	0	0
2021-09-15	8	W5	4	2	CW		1349	22.7	22	1	2	3	0	0	0	0	0	0	0	0	0	0	0	0
2021-09-15	8	W5	4	6	CW		1232	22.7	5	1	2	3	0	0	0	0	0	0	0	0	0	0	0	0
2021-09-15	8	W5	5	2	CW		1203	22.4	8	1	2	3	0	0	0	0	0	0	0	0	0	0	1	1
2021-09-15	8	W5	5	6	CW		1305	20.6	5	1	2	4	0	0	0	0	0	0	0	0	0	0	0	0
2021-09-15	8	DP11	O	2	DP		330	19.9	10	3	3	4	0	2	0	0	1	0	0	0	0	0	0	3
2021-09-15	8	DP11	O	6	DP		355	19.5	13	3	3	4	0	0	0	0	0	0	0	1	0	0	0	1
2021-09-15	8	DP11	I	2	DP		106	21.9	37	2	3	4	0	0	0	0	0	0	0	0	0	0	0	0
2021-09-15	8	DP11	I	6	DP		115	21.9	35	2	3	3	0	0	0	0	0	0	0	0	0	0	0	0
2021-09-15	8	W6	1	2	CW		663	22.5	121	1	3	3	0	0	0	0	0	0	0	0	0	0	0	0
2021-09-15	8	W6	1	6	CW		688	22.8	84	1	3	3	0	0	0	0	0	0	0	0	0	0	0	0
2021-09-15	8	W6	2	2	CW		299	22.5	659	1	3	4	0	0	0	0	0	0	0	0	0	0	0	0
2021-09-15	8	W6	2	6	CW		673	21.9	189	2	3	4	0	0	0	0	0	0	0	0	0	0	0	0
2021-09-15	8	W6	3	2	CW		559	21.8	42	2	3	3	0	0	0	0	0	0	0	0	0	0	0	0
2021-09-15	8	W6	3	6	CW		544	21.9	38	3	3	4	0	0	0	0	0	0	0	0	0	0	0	0
2021-09-15	8	W6	4	2	CW		486	22.3	282	1	3	4	0	1	0	0	0	0	0	0	0	3	0	4
2021-09-15	8	W6	4	6	CW		518	22.2	66	1	3	4	0	0	0	0	0	0	0	2	0	0	0	2
2021-09-15	8	W6	5	3	CW		536	22.8	18	1	3	4	0	0	0	0	0	0	0	0	0	0	0	0
2021-09-15	8	W6	5	6	CW		310	22.7	21	1	3	4	0	0	0	0	0	0	0	0	0	0	0	0
2021-09-15	8	P7	1	2	RP	7.3	2524	23.5	16	1	3	3	0	12	0	4	0	0	0	0	0	0	0	16
2021-09-15	8	P7	1	6	RP	7.2	2544	23.8	6	1	3	3	0	0	0	1	0	0	0	0	0	0	0	1
2021-09-15	8	P7	2	2	RP	7.2	2478	23.5	7	1	3	2	0	0	0	0	0	0	0	0	0	0	0	0
2021-09-15	8	P7	2	6	RP	7.3	1658	24.2	13	1	2	2	0	0	0	0	0	0	0	0	0	0	0	0
2021-09-15	8	P7	3	2	RP	7.3	1446	23	26	1	3	2	0	3	0	0	0	0	0	0	0	0	0	3
2021-09-15	8	P7	3	6	RP	7.1	1481	23.2	7	1	2	2	0	0	0	0	0	0	0	0	0	0	0	0
2021-09-15	8	P7	4	2	RP	7.5	1519	21.7	10	1	3	3	0	1	0	10	0	0	0	0	0	0	0	11
2021-09-15	8	P7	4	6	RP	7.4	1817	22.7	6	1	2	3	0	0	0	0	0	0	0	0	0	0	0	0
2021-09-15	8	P7	5	2	RP	7.5	1379	22.8	9	1	3	2	0	1	0	1	0	0	0	0	0	0	0	2
2021-09-15	8	P7	5	6	RP	7.5	1431	23.4	14	1	2	2	0	0	0	1	0	0	0	0	0	0	0	1
2021-09-15	8	P27	1	2	RP	8.1	360	23.3	14	1	3	3	0	3	0	0	0	0	0	0	0	0	0	3
2021-09-15	8	P27	1	6	RP	8	358	24.1	13	1	3	3	0	0	0	0	0	0	0	0	0	0	0	0
2021-09-15	8	P27	2	2	RP	7.9	355	23.9	23	1	3	3	0	1	0	0	0	0	0	0	0	0	0	1
2021-09-15	8	P27	2	6	RP	7.9	360	24.2	29	1	3	3	0	0	0	0	0	0	0	0	0	0	0	0
2021-09-15	8	P27	3	2	RP	7.9	350	24	46	1	3	4	0	6	0	0	0	0	0	1	0	0	0	7
2021-09-15	8	P27	3	6	RP	7.9	363	24.3	21	1	3	4	0	0	0	0	0	0	0	0	0	0	0	0
2021-09-15	8	P27	4	2	RP	7.8	379	23.5	49	1	3	4	0	1	0	0	0	0	0	0	0	0	0	1
2021-09-15	8	P27	4	6	RP	7.9	346	24.3	25	1	3	4	0	0	0	0	0	0	0	0	0	0	0	0
2021-09-15	8	P27	5	2	RP	8	333	23.9	100	1	3	4	0	1	0	1	0	0	0	0	0	0	0	2
2021-09-15	8	P27	5	6	RP	8	352	24.2	12	1	3	4	0	6	0	3	0	0	0	0	0	0	0	9
2021-09-15	8	P28	1	2	RP	8.3	571	24	14	1	2	4	0	0	0	0	0	0	0	0	0	0	0	0
2021-09-15	8	P28	1	6	RP	8.4	592	24.4	9	1	2	4	0	0	0	0	0	0	0	0	0	0	0	0
2021-09-15	8	P28	2	2	RP	8.2	615	24	12	2	1	4	0	1	0	0	0	0	0	0	0	0	0	1
2021-09-15	8	P28	2	6	RP	8.2	619	24.5	10	2	1	4	0	1	0	2	0	0	0	0	0	0	0	3
2021-09-15	8	P28	3	2	RP	8.3	580	23.1	20	1	3	4	0	0	0	1	0	0	0	0	0	0	0	1
2021-09-15	8	P28	3	6	RP	8.2	591	23.7	12	1	3	4	0	0	0	1	0	0	0	0	0	0	0	1
2021-09-15	8	P28	4	2	RP	8.1	595	24.1	17	2	1	4	0	1	0	3	0	0	0	0	0	0	0	4
2021-09-15	8	P28	4	6	RP	8.3	582	24.4	18	2	1	4	0	2	0	0	0	0	0	0	0	0	0	2
2021-09-15	8	P28	5	2	RP	8.1	595	24.1	18	1	2	4	0	0	0	0	0	0	0	0	0	0	0	0
2021-09-15	8	P28	5	6	RP	8.2	594	24.3	11	1	2	4	0	1	0	1	0	0	0	0	0	0	0	2
2021-09-15	8	DP18	I	2	DP	8.2	615	22.7	127	1	2	4	0	1	0	0	0	0	0	0	0	0	0	1
2021-09-15	8	DP18	I	6	DP	8.3	387	23.6	34	1	2	4	0	1	0	0	0	0	0	0	0	0	0	1
2021-09-15	8	DP18	O	2	DP	8.7	343	25	57	1	2	4	0	0	0	1	0	0	0	0	0	0	0	1
2021-09-15	8	DP18	O	6	DP	8.1	365	24.6	15	1	2	4	0	0	0	0	0	0	0	0	0	0	0	0
2021-09-15	8	DP14	I	2	DP	7.8	275	24.9	47	1	2	2	0	0	0	0	0	0	0	0	0	0	0	0
2021-09-15	8	DP14	I	6	DP	7.7	272	25	50	1	1	2	0	0	0	0	0	0	0	0	0	0	0	0
2021-09-15	8	DP14	O	2	DP	7.7	266	24.8	109	1	1	1	0	0	0	0	0	0	0	0	0	0	0	0
2021-09-15	8	DP14	O	6	DP	7.7	267	25	46	1	1	1	0	0	0	0	0	0	0	0	0	0	0	0
2021-09-16	8	W4	1	2	CW	7.6	346	23.4	11	1	3	3	0	2	0	0	0	0	0	0	0	0	0	2
2021-09-16	8	W4	1	6	CW	7.5	352	23.7	12	1	3	3	0	2	0	0	0	0	0	0	0	0	0	2
2021-09-16	8	W4	2	2	CW	7.5	345	20.4	55	1	3	4	0	1	0	0	0	0	0	0	0	0	0	1
2021-09-16	8	W4	2	6	CW	7.5	335	20	29	1	2	4	0	0	0	0	0	0	0	0	0	0	0	0
2021-09-16	8	W4	3	2	CW	7.4	464	19.7	23	1	2	3	0	0	0	0	0	0	0	0	0	0	0	0
2021-09-16	8	W4	3	3	CW	7.4	368	19.9	57	1	2	3	0	0	0	0	0	0	0	0	0	0	0	0
2021-09-16	8	W4	4	2	CW	7.3	438	27.5	425	1	1	1	0	0	0	0	0	0	0	0	0	0	0	0
2021-09-16	8	W4	4	4	CW	7.3	437	25.4	182	1	1	1	0	0	0	0	0	0	0	0	0	0	0	0
2021-09-16	8	W4	5	2	CW	7.1	537	27	52	1	2	1	0	0	0	0	0	0	0	0	0	0	0	0
2021-09-16	8	W4	5	6	CW	7.2	523	24.1	29	1	3	1	0	1	0	0	0	0	0	0	0	0	0	1
2021-09-16	8	P2	1	2	RP	8.4	833	26.5	470	1	1	4	0	0	0	0	0	0	0	0	0	0	0	0
2021-09-16	8	P2	1	6	RP	8.4	853	27.7	541	2	3	4	0	0	0	0	0	0	0	0	0	0	0	0
2021-09-16	8	P2	2	2	RP	8.6	752	28.6	188	1	1	2	0	0	0	0	0	0	0	0	0	0	0	0
2021-09-16	8	P2	2	6	RP	8.7	847	27.6	155	1	1	2	0	0	0	0	0	0	0	0	0	0	0	0
2021-09-16	8	P2	3	2	RP	8.1	838	26.1	79	2	3	3	0	0	0	0	0	0	0	0	0	0	1	1
2021-09-16	8	P2	3	6	RP	8	836	26.4	76	2	3	3	0	0	0	0	0	0	0	0	0	0	0	0
2021-09-16	8	P2	4	2	RP	8.4	864	27.9	67	2	3	4	0	1	0	0	0	0	0	0	0	0	0	1
2021-09-16	8	P2	4	6	RP	8.3	862	27.6	68	2	3	4	0	0	0	0	0	0	0	0	0	0	0	0
2021-09-16	8	P2	5	2	RP	8.6	516	28.3	71	2	1	3	0	0	0	0	0	0	0	0	0	0	0	0
2021-09-16	8	P2	5	6	RP	8.6	863	27.6	64	2	1	3	0	0	0	0	0	0	0	0	0	0	0	0
2021-09-17	8	P14	1	2	RP	8.7	195	23.2	6	1	2	4	0	0	0	3	0	0	0	0	0	0	0	3
2021-09-17	8	P14	1	6	RP	8.8	193	23.3	10	1	3	4	0	0	0	12	0	0	0	0	0	0	0	12
2021-09-17	8	P14	2	2	RP	8.8	195	23.7	7	1	2	2	0	2	0	0	0	0	0	0	0	0	0	2
2021-09-17	8	P14	2	6	RP	8.8	195	23.8	4	1	1	2	0	0	0	0	0	0	0	0	0	0	0	0
2021-09-17	8	P14	3	2	RP	8.3	223	22.3	5	1	2	3	0	8	0	1	0	0	0	1	0	0	0	10
2021-09-17	8	P14	3	6	RP	8.2	222	22.2	22	1	2	3	0	1	0	0	0	0	0	0	0	0	0	1
2021-09-17	8	P14	4	2	RP	8.3	221	24.1	9	1	1	2	0	0	0	0	0	0	0	0	0	0	0	0
2021-09-17	8	P14	4	6	RP	8.3	221	23.5	7	1	1	2	0	0	0	0	0	0	0	0	0	0	0	0
2021-09-17	8	P14	5	2	RP	9.4	195	25.8	6	1	2	3	0	2	0	3	0	0	0	0	0	0	0	5
2021-09-17	8	P14	5	6	RP	9.4	192	24.7	9	1	2	3	0	0	0	0	0	0	0	0	0	0	0	0
2021-09-18	8	DP12	O	2	DP	8.2	321	25.7	29	1	2	3	0	0	0	0	0	0	0	0	0	0	0	0
2021-09-18	8	DP12	O	5	DP	8.2	299	25.1	35	1	2	3	0	0	0	0	0	0	0	0	0	0	0	0
2021-09-18	8	DP12	I	2	DP	8.1	717	23.3	99	1	2	3	0	9	0	0	0	0	0	0	0	0	0	9
2021-09-18	8	DP12	I	3	DP	8.4	427	25.7	95	1	2	3	0	0	0	0	0	0	0	0	0	0	0	0
2021-09-18	8	DP13	O	2	DP	8.9	263	28.3	42	1	2	2	0	0	0	0	0	0	0	0	0	0	0	0
2021-09-18	8	DP13	O	5	DP	8.7	311	26.2	27	1	2	2	0	0	0	0	0	0	0	0	0	0	0	0
2021-09-18	8	DP13	I	2	DP	8.6	296	27.3	30	1	2	3	0	1	0	0	0	0	0	0	0	0	0	1
2021-09-18	8	DP13	I	5	DP	8.4	198	25.8	12	1	2	3	0	0	0	0	0	0	0	0	0	0	0	0
2021-09-18	8	W9	1	NA	CW
2021-09-18	8	W9	1	NA	CW
2021-09-18	8	W9	2	2	CW	8.1	921	29.4	39	1	3	3	0	0	0	0	0	0	0	0	0	0	0	0
2021-09-18	8	W9	2	4	CW	8	975	27.8	14	1	3	3	0	0	0	3	0	0	0	0	0	0	0	3
2021-09-18	8	W9	3	2	CW	7.4	960	26.9	50	1	3	3	0	0	0	0	0	0	0	0	0	0	0	0
2021-09-18	8	W9	3	3	CW	7.1	990	32.1	62	1	3	3	0	0	0	0	0	0	0	0	0	0	0	0
2021-09-18	8	W9	4	2	CW	6.7	1215	30.8	33	1	3	4	0	2	0	0	0	0	0	0	0	0	0	2
2021-09-18	8	W9	4	4	CW	6.9	1225	28.7	24	1	3	4	0	0	0	0	0	0	0	0	0	0	0	0
2021-09-18	8	W9	5	2	CW	7.1	1511	24.2	7	1	1	3	0	0	0	0	0	0	0	0	0	0	0	0
2021-09-18	8	W9	5	6	CW	7.1	1460	22.7	2	1	1	3	0	0	0	0	0	0	0	0	0	0	0	0
2021-09-18	8	P12	4	2	RP	7.6	384	31.1	4	1	3	2	0	1	0	1	0	0	0	0	0	0	0	2
2021-09-18	8	P12	4	6	RP	7.3	569	27.7	6	1	3	2	0	0	0	6	0	0	0	0	0	0	0	6
2021-09-18	8	P12	5	2	RP	7.3	644	25.5	11	3	3	4	0	1	0	0	0	0	0	0	0	0	0	1
2021-09-18	8	P12	5	6	RP	7.2	665	22.4	8	2	2	4	0	0	0	0	0	0	0	3	0	0	0	3
2021-09-18	8	P12	1	2	RP	7.4	570	27.1	14	3	2	3	0	3	0	0	0	0	0	8	0	0	0	11
2021-09-18	8	P12	1	6	RP	7.4	534	23.9	2	1	2	3	0	2	0	1	0	0	0	0	0	0	0	3
2021-09-18	8	P12	2	2	RP	7.1	561	25.5	17	2	3	4	0	0	0	0	0	0	0	8	0	0	0	8
2021-09-18	8	P12	2	6	RP	7	548	25	4	2	3	4	0	1	0	0	0	0	0	14	0	0	0	15
2021-09-18	8	P12	3	2	RP	7	819	26.3	220	2	3	3	0	1	0	0	0	0	0	0	0	0	0	1
2021-09-18	8	P12	3	4	RP	7.1	742	27.2	10	2	3	3	0	0	0	0	0	0	0	0	0	0	0	0
2021-09-18	8	DP15	I	2	DP	7.5	1095	25.2	130	1	1	4	0	0	0	0	0	0	0	0	0	0	0	0
2021-09-18	8	DP15	I	3	DP	7.6	1082	25.3	48	2	1	4	0	0	0	0	0	0	0	0	0	0	0	0
2021-09-18	8	DP15	O	2	DP	7.3	1051	22.8	52	3	1	4	0	0	0	0	0	0	0	0	0	0	0	0
2021-09-18	8	DP15	O	3	DP	7.6	1068	23	3	3	1	4	0	0	0	0	0	0	0	0	0	0	0	0
2021-09-18	8	W10	1	2	CW	7.7	350	30.5	34	1	2	3	0	0	0	0	0	0	0	0	0	0	0	0
2021-09-18	8	W10	1	6	CW	7.7	348	29	14	1	2	3	0	0	0	0	0	0	0	0	0	0	0	0
2021-09-18	8	W10	2	2	CW	7.9	346	31.2	83	1	2	3	0	1	0	1	0	0	0	0	0	0	0	2
2021-09-18	8	W10	2	6	CW	7.9	345	28.3	17	1	2	3	0	2	0	0	0	0	0	0	0	0	0	2
2021-09-18	8	W10	3	2	CW	7.8	280	27.2	78	2	3	4	0	7	0	1	0	0	0	1	0	0	0	9
2021-09-18	8	W10	3	6	CW	7.8	350	28.7	14	2	3	4	0	18	0	0	0	0	0	0	0	0	0	18
2021-09-18	8	W10	4	2	CW	7.8	351	28.6	26	2	2	4	0	8	0	0	0	0	0	0	0	0	0	8
2021-09-18	8	W10	4	6	CW	7.8	350	28.3	23	2	2	4	0	2	0	0	0	0	0	0	0	0	0	2
2021-09-18	8	W10	5	2	CW	7.7	354	29.6	32	2	2	4	0	3	0	0	0	0	0	0	0	0	0	3
2021-09-18	8	W10	5	6	CW	7.4	349	29.3	24	1	2	4	0	0	0	0	0	0	0	0	0	0	1	1
2021-09-18	8	DP4	I	NA	DP
2021-09-18	8	DP4	I	NA	DP
2021-09-18	8	DP4	O	NA	DP
2021-09-18	8	DP4	O	NA	DP
2021-09-18	8	W11	1	2	CW		725	27.8	7	2	3	4	0	0	0	0	0	0	0	0	0	0	0	0
2021-09-18	8	W11	1	6	CW		656	27.6	6	2	3	4	0	0	0	0	0	0	0	0	0	0	0	0
2021-09-18	8	W11	2	2	CW		625	27.9	15	1	3	3	0	0	0	0	0	0	0	0	0	0	0	0
2021-09-18	8	W11	2	6	CW		649	27.9	8	1	3	3	0	0	0	0	0	0	0	0	0	0	0	0
2021-09-18	8	W11	3	NA	CW
2021-09-18	8	W11	3	NA	CW
2021-09-18	8	W11	4	NA	CW
2021-09-18	8	W11	4	NA	CW
2021-09-18	8	W11	5	2	CW		579	27.9		1	3	3	0	0	0	0	0	0	0	0	0	0	0	0
2021-09-18	8	W11	5	3	CW		591	27.8		1	3	3	0	0	0	0	0	0	0	0	0	0	0	0
2021-09-18	8	W12	1	2	CW		986	24.5	9	1	3	3	0	1	0	0	0	0	0	0	0	0	0	1
2021-09-18	8	W12	1	4	CW		924	24.3	7	1	3	3	0	0	0	0	0	0	0	0	0	0	0	0
2021-09-18	8	W12	2	2	CW		1021	24.6	11	2	3	3	0	0	0	0	0	0	0	0	0	0	0	0
2021-09-18	8	W12	2	3	CW		823	24.3	8	2	3	3	0	0	0	0	0	0	0	0	0	0	0	0
2021-09-18	8	W12	3	2	CW		945	24.4	6	3	3	4	0	0	0	0	0	0	0	0	0	0	0	0
2021-09-18	8	W12	3	3	CW		932	24.3	5	3	3	4	0	0	0	0	0	0	0	0	0	0	0	0
2021-09-18	8	W12	4	2	CW		1018	24.5	28	1	3	3	0	1	0	0	0	0	0	0	0	1	0	2
2021-09-18	8	W12	4	3	CW		927	24.4	15	1	3	3	0	0	0	0	0	0	0	0	0	0	0	0
2021-09-18	8	W12	5	2	CW		1211	24.5	16	1	3	3	0	0	0	0	0	0	0	0	0	0	0	0
2021-09-18	8	W12	5	4	CW		993	24.2	14	1	3	3	0	0	0	0	0	0	0	0	0	0	0	0
2021-09-18	8	W13	1	2	CW		523	24.4	12	1	3	3	0	0	0	0	0	0	0	0	0	0	0	0
2021-09-18	8	W13	1	3	CW		586	24.3	8	1	3	3	0	0	0	0	0	0	0	0	0	0	0	0
2021-09-18	8	W13	2	NA	CW
2021-09-18	8	W13	2	NA	CW
2021-09-18	8	W13	3	NA	CW
2021-09-18	8	W13	3	NA	CW
2021-09-18	8	W13	4	NA	CW
2021-09-18	8	W13	4	NA	CW
2021-09-18	8	W13	5	NA	CW
2021-09-18	8	W13	5	NA	CW
2021-09-18	8	W1	1	2	CW		654	28.2	18	1	3	3	0	0	0	0	0	0	0	0	0	0	0	0
2021-09-18	8	W1	1	4	CW		671	28.1	10	1	3	3	0	0	0	0	0	0	0	0	0	0	0	0
2021-09-18	8	W1	2	NA	CW
2021-09-18	8	W1	2	NA	CW
2021-09-18	8	W1	3	2	CW		825	28.3	58	3	3	4	0	0	0	0	0	0	0	1	0	0	0	1
2021-09-18	8	W1	3	2	CW		818	28.3	47	3	3	4	0	0	0	0	0	0	0	0	0	0	0	0
2021-09-18	8	W1	4	NA	CW
2021-09-18	8	W1	4	NA	CW
2021-09-18	8	W1	5	2	CW		645	28.4	17	2	3	3	0	0	0	0	0	0	0	0	0	0	0	0
2021-09-18	8	W1	5	4	CW		641	28.2	13	2	3	3	0	0	0	0	0	0	0	0	0	0	0	0
2021-09-18	8	P19	1	2	RP		652	31	6	1	2	2	0	0	0	0	0	0	0	0	0	0	0	0
2021-09-18	8	P19	1	6	RP		678	30.8	5	1	2	2	0	0	0	0	0	0	0	0	0	0	0	0
2021-09-18	8	P19	2	2	RP		637	31.1	6	1	1	2	0	0	0	0	0	0	0	0	0	0	0	0
2021-09-18	8	P19	2	6	RP		617	30.9	6	1	1	2	0	0	0	0	0	0	0	0	0	0	0	0
2021-09-18	8	P19	3	2	RP		629	31	7	1	1	2	0	0	0	0	0	0	0	0	0	0	0	0
2021-09-18	8	P19	3	6	RP		653	30.7	4	1	1	2	0	0	0	0	0	0	0	0	0	0	0	0
2021-09-18	8	P19	4	2	RP		623	31.1	8	1	2	2	0	0	0	0	0	0	0	0	0	0	0	0
2021-09-18	8	P19	4	6	RP		631	31	6	1	2	2	0	0	0	0	0	0	0	0	0	0	0	0
2021-09-18	8	P19	5	2	RP		684	31.1	12	1	1	2	0	0	0	0	0	0	0	0	0	0	0	0
2021-09-18	8	P19	5	6	RP		673	31	5	1	1	2	0	0	0	0	0	0	0	0	0	0	0	0
2021-09-28	9	DP20	I	2	DP	9.1	917	18.9	4	1	1	2	0	0	0	0	0	0	0	0	0	0	0	0
2021-09-28	9	DP20	I	4	DP	9.2	933	18.6	5	1	1	2	0	0	0	0	0	0	0	0	0	0	0	0
2021-09-28	9	DP20	O	NA	DP
2021-09-28	9	DP20	O	NA	DP
2021-09-28	9	P21	1	2	RP	7.6	643	28.3	17	2	3	3	0	0	0	0	0	0	0	0	0	0	0	0
2021-09-28	9	P21	1	6	RP	7.7	628	28.1	15	2	3	3	0	0	0	0	0	0	0	0	0	0	0	0
2021-09-28	9	P21	2	2	RP	7.9	656	28.4	12	1	2	3	0	0	0	0	0	0	0	0	0	0	0	0
2021-09-28	9	P21	2	6	RP	8.2	621	28.2	10	1	2	3	0	0	0	0	0	0	0	0	0	0	0	0
2021-09-28	9	P21	3	2	RP	8.1	634	28.1	13	1	3	3	0	0	0	0	0	0	0	0	0	0	0	0
2021-09-28	9	P21	3	6	RP	7.8	671	27.8	8	1	3	3	0	0	0	0	0	0	0	0	0	0	0	0
2021-09-28	9	P21	4	2	RP	7.8	664	28.4	13	1	2	2	0	0	0	0	0	0	0	0	0	0	0	0
2021-09-28	9	P21	4	6	RP	7.8	628	28.3	7	1	2	2	0	0	0	0	0	0	0	0	0	0	0	0
2021-09-28	9	P21	5	2	RP	8	619	28.6	4	2	2	3	0	0	0	0	0	0	0	0	0	0	0	0
2021-09-28	9	P21	5	6	RP	8.1	604	28.2	6	2	2	3	0	0	0	0	0	0	0	0	0	0	0	0
2021-09-28	9	DP17	I	NA	DP
2021-09-28	9	DP17	I	NA	DP
2021-09-28	9	DP17	O	NA	DP
2021-09-28	9	DP17	O	NA	DP
2021-09-29	9	DP4	O	NA	DP
2021-09-29	9	DP4	O	NA	DP
2021-09-29	9	DP4	I	1	DP	8.9	3016	18.6	4	3	1	4	0	0	0	0	0	0	0	0	0	0	0	0
2021-09-29	9	DP4	I	1	DP	8.9	3056	18.6	5	3	1	4	0	0	0	0	0	0	0	0	0	0	0	0
2021-09-29	9	W11	1	2	CW	8.1	254	30.1	9	2	2	3	0	0	0	0	0	0	0	0	0	0	0	0
2021-09-29	9	W11	1	6	CW	7.8	304	30	6	2	2	3	0	0	0	0	0	0	0	0	0	0	0	0
2021-09-29	9	W11	2	2	CW	8.2	295	29.9	11	1	3	4	0	0	0	0	0	0	0	0	0	0	0	0
2021-09-29	9	W11	2	4	CW	8.4	286	29.8	5	1	3	4	0	0	0	0	0	0	0	0	0	0	0	0
2021-09-29	9	W11	3	2	CW	7.9	317	30.1	13	3	3	4	0	0	0	0	0	0	0	0	0	0	0	0
2021-09-29	9	W11	3	2	CW	8.3	406	30	13	3	3	4	0	0	0	0	0	0	0	0	0	0	0	0
2021-09-29	9	W11	4	NA	CW
2021-09-29	9	W11	4	NA	CW
2021-09-29	9	W11	5	2	CW	7.6	384	29.9	12	1	3	4	0	0	0	0	0	0	0	0	0	0	0	0
2021-09-29	9	W11	5	6	CW	7.9	315	29.7	6	1	3	4	0	0	0	0	0	0	0	0	0	0	0	0
2021-09-29	9	W12	1	2	CW	9.1	1232	24.9	16	1	3	3	0	0	0	1	0	0	0	0	0	0	0	1
2021-09-29	9	W12	1	4	CW	9.2	1058	24.8	18	1	3	3	0	0	0	0	0	0	0	0	0	0	0	0
2021-09-29	9	W12	2	2	CW	8.6	916	24.7	56	2	3	4	0	1	0	0	0	0	0	0	0	1	0	2
2021-09-29	9	W12	2	4	CW	8.7	1017	24.6	23	2	3	4	0	0	0	0	0	0	0	0	0	0	0	0
2021-09-29	9	W12	3	2	CW	8.8	815	24.9	15	3	3	4	0	0	0	0	0	0	0	1	0	0	0	1
2021-09-29	9	W12	3	4	CW	9.2	1218	24.7	12	3	3	4	0	0	0	0	0	0	0	0	0	0	0	0
2021-09-29	9	W12	4	2	CW	8.1	994	24.8	19	1	3	4	0	0	0	0	0	0	0	0	0	1	0	1
2021-09-29	9	W12	4	3	CW	7.9	1164	24.5	18	1	3	4	0	0	0	1	1	0	0	0	0	0	0	2
2021-09-29	9	W12	5	2	CW	7.8	1072	24.6	24	1	3	3	0	1	0	5	0	0	0	1	0	0	0	7
2021-09-29	9	W12	5	4	CW	7.6	974	24.6	13	1	3	3	0	0	0	0	0	0	0	0	0	0	0	0
2021-09-29	9	W13	1	2	CW	8.1	741	27.6	8	1	3	3	0	2	0	0	0	0	0	0	0	0	0	2
2021-09-29	9	W13	1	6	CW	8.2	754	27.4	6	1	3	3	0	0	0	0	0	0	0	0	0	0	0	0
2021-09-29	9	W13	2	2	CW	8.3	618	27.3	21	1	3	3	0	0	0	0	0	0	0	0	0	0	0	0
2021-09-29	9	W13	2	2	CW	8.2	627	27.5	7	1	3	3	0	0	0	0	0	0	0	0	0	0	0	0
2021-09-29	9	W13	3	2	CW	7.8	725	27.6	20	1	3	3	0	0	0	0	0	0	0	0	0	0	0	0
2021-09-29	9	W13	3	2	CW	7.6	804	27.6	14	1	3	3	0	0	0	0	0	0	0	0	0	0	0	0
2021-09-29	9	W13	4	2	CW	8.8	627	27.6	18	1	3	3	0	0	0	0	0	0	0	0	0	0	0	0
2021-09-29	9	W13	4	6	CW	8.1	694	27.4	15	1	3	3	0	0	0	0	0	0	0	0	0	0	0	0
2021-09-29	9	W13	5	2	CW	8.4	518	27.7	10	1	3	3	0	0	0	0	0	0	0	0	0	0	0	0
2021-09-29	9	W13	5	4	CW	8.2	622	27.6	7	1	3	3	0	0	0	0	0	0	0	0	0	0	0	0
2021-09-29	9	W1	1	2	CW	7.9	609	24.9	12	1	2	3	0	0	0	0	0	0	0	0	0	0	0	0
2021-09-29	9	W1	1	6	CW	8.1	617	24.1	8	1	2	3	0	0	0	0	0	0	0	0	0	0	0	0
2021-09-29	9	W1	2	2	CW	7.8	651	28.2	13	2	3	4	0	0	0	0	0	0	0	0	0	0	0	0
2021-09-29	9	W1	2	3	CW	8.2	644	28.1	12	2	3	4	0	0	0	0	0	0	0	0	0	0	0	0
2021-09-29	9	W1	3	2	CW	7.7	623	28.2	84	3	3	4	14	1	0	0	0	0	0	0	0	0	0	15
2021-09-29	9	W1	3	3	CW	7.9	685	28.3	97	3	3	4	54	1	0	0	0	0	0	0	0	0	0	55
2021-09-29	9	W1	4	NA	CW
2021-09-29	9	W1	4	NA	CW
2021-09-29	9	W1	5	2	CW	7.9	615	27.6	6	1	2	4	0	0	0	0	0	0	0	0	0	0	0	0
2021-09-29	9	W1	5	4	CW	8	627	27.4	5	1	2	4	0	0	0	0	0	0	0	0	0	0	0	0
2021-09-29	9	DP18	I	2	DP		275	18	67	1	1	3	0	0	0	0	0	0	0	0	0	0	0	0
2021-09-29	9	DP18	I	6	DP		276	19.1	59	2	3	4	0	0	0	0	0	0	0	0	0	0	0	0
2021-09-29	9	DP18	O	2	DP		192	19.6	42	2	3	3	0	5	0	3	0	0	0	0	0	0	0	8
2021-09-29	9	DP18	O	6	DP		191	19.6	17	1	2	3	0	0	0	6	0	0	0	4	0	0	0	10
2021-09-29	9	W4	1	2	CW		329	18.2	14	2	3	4	0	2	0	0	0	0	0	0	0	0	0	2
2021-09-29	9	W4	1	6	CW		326	18.1	11	1	3	4	0	1	0	1	0	0	0	0	0	0	0	2
2021-09-29	9	W4	2	2	CW		453	15.7	37	2	3	4	0	1	0	0	0	0	0	0	0	0	0	1
2021-09-29	9	W4	2	6	CW		461	15.5	19	2	3	4	0	0	0	0	0	0	0	0	0	0	0	0
2021-09-29	9	W4	3	2	CW		499	15.3	21	1	2	3	0	1	0	0	0	0	0	0	0	0	0	1
2021-09-29	9	W4	3	6	CW		499	15.4	16	1	2	3	0	0	0	0	0	0	0	0	0	0	0	0
2021-09-29	9	W4	4	2	CW		485	17.8	102	1	3	4	0	0	0	0	0	0	0	0	0	0	0	0
2021-09-29	9	W4	4	3	CW		493	18.4	27	1	1	4	0	0	0	0	0	0	0	0	0	0	0	0
2021-09-29	9	W4	5	2	CW		517	19.9	26	1	3	3	0	0	0	0	0	0	0	0	0	0	0	0
2021-09-29	9	W4	5	6	CW		510	19.8	24	2	3	3	0	0	0	0	0	0	0	0	0	0	0	0
2021-09-29	9	DP14	O	2	DP		208	22.2	55	1	2	1	0	0	0	0	0	0	0	0	0	0	0	0
2021-09-29	9	DP14	O	6	DP		204	21.3	44	1	2	1	0	0	0	0	0	0	0	0	0	0	0	0
2021-09-29	9	DP14	I	2	DP		207	22.2	27	1	1	1	0	0	0	0	0	0	0	0	0	0	0	0
2021-09-29	9	DP14	I	6	DP		205	22	34	1	1	1	0	0	0	0	0	0	0	0	0	0	0	0
2021-09-29	9	W20	1	2	CW		682	18.2	16	2	3	4	0	0	0	0	7	0	0	3	0	0	0	10
2021-09-29	9	W20	1	6	CW		663	17.1	16	3	3	4	0	0	0	0	0	0	0	0	0	0	0	0
2021-09-29	9	W20	2	2	CW		414	17	15	2	3	4	0	3	0	0	26	4	4	12	0	0	0	49
2021-09-29	9	W20	2	4	CW		418	16.2	14	3	3	4	0	0	0	0	3	0	0	2	0	0	0	5
2021-09-29	9	W20	3	2	CW		641	20.6	34	2	3	4	0	3	0	0	17	0	2	1	0	0	0	23
2021-09-29	9	W20	3	6	CW		683	19.1	18	2	3	4	0	0	0	0	6	0	0	4	0	1	0	11
2021-09-29	9	W20	4	2	CW		648	18	56	3	3	4	0	0	0	0	3	0	0	0	0	0	0	3
2021-09-29	9	W20	4	6	CW		657	17.3	13	3	3	4	0	0	0	0	0	0	0	0	0	0	0	0
2021-09-29	9	W20	5	2	CW		594	17.2	13	2	1	4	0	1	0	0	2	0	0	1	0	0	0	4
2021-09-29	9	W20	5	6	CW		590	17	6	3	1	4	0	2	0	0	1	0	0	1	0	0	0	4
2021-09-29	9	P2	1	2	RP		763	24	42	2	3	4	0	0	0	0	0	0	0	0	0	0	0	0
2021-09-29	9	P2	1	6	RP		739	22.9	25	2	3	4	0	0	0	0	0	0	0	0	0	0	0	0
2021-09-29	9	P2	2	2	RP		721	23.8	54	1	1	2	0	0	0	0	0	0	0	0	0	0	0	0
2021-09-29	9	P2	2	6	RP		697	21.7	56	1	1	2	0	0	0	0	0	0	0	0	0	0	0	0
2021-09-29	9	P2	3	2	RP		723	22.6	32	2	3	4	0	0	0	0	0	0	0	0	0	0	0	0
2021-09-29	9	P2	3	6	RP		722	22.5	21	3	3	4	0	0	0	0	0	0	0	0	0	0	0	0
2021-09-29	9	P2	4	2	RP		468	23	29	3	3	4	0	0	0	0	0	0	0	0	0	0	0	0
2021-09-29	9	P2	4	6	RP		748	23.1	21	3	3	4	0	0	0	0	0	0	0	0	0	0	0	0
2021-09-29	9	P2	5	2	RP		727	23.1	25	1	1	2	0	0	0	0	0	0	0	0	0	0	0	0
2021-09-29	9	P2	5	6	RP		734	23	23	1	1	2	0	0	0	0	0	0	0	0	0	0	0	0
2021-09-30	9	P5	3	2	RP	7.8	492	20.5	15	1	2	1	0	0	0	0	0	0	0	0	0	0	0	0
2021-09-30	9	P5	3	6	RP	7.8	483	20.4	15	1	2	1	0	0	0	0	0	0	0	0	0	0	0	0
2021-09-30	9	P5	4	2	RP	7.8	480	20.5	56	1	2	1	0	0	0	0	0	0	0	0	0	0	0	0
2021-09-30	9	P5	4	6	RP	7.8	482	20.3	13	1	2	1	0	0	0	0	0	0	0	0	0	0	0	0
2021-09-30	9	P5	5	2	RP	7.8	480	20.1	28	1	2	1	0	0	0	0	0	0	0	0	0	0	0	0
2021-09-30	9	P5	5	6	RP	7.7	491	21.6	14	1	2	1	0	0	0	0	0	0	0	0	0	0	0	0
2021-09-30	9	P5	1	2	RP	7.7	490	21.2	21	1	2	1	0	0	0	0	0	0	0	0	0	0	0	0
2021-09-30	9	P5	1	6	RP	7.7	488	20.8	15	1	2	1	0	0	0	0	0	0	0	0	0	0	0	0
2021-09-30	9	P5	2	2	RP	7.8	491	20.8	15	1	2	1	0	0	0	0	0	0	0	0	0	0	0	0
2021-09-30	9	P5	2	6	RP	7.8	485	21.1	14	1	2	1	0	0	0	0	0	0	0	0	0	0	0	0
2021-09-30	9	P15	1	2	RP	7.8	502	23.4	16	1	3	2	0	0	0	0	0	0	0	0	0	0	0	0
2021-09-30	9	P15	1	4	RP	7.8	489	23.3	11	1	3	2	0	0	0	0	0	0	0	0	0	0	0	0
2021-09-30	9	P15	2	2	RP	7.8	479	21.7	11	2	1	1	0	0	0	0	0	0	0	0	0	0	0	0
2021-09-30	9	P15	2	3	RP	7.8	286	21.9	11	1	1	1	0	0	0	0	0	0	0	0	0	0	0	0
2021-09-30	9	P15	3	2	RP	7.8	450	20.2	10	3	1	1	0	0	0	0	0	0	0	0	0	0	0	0
2021-09-30	9	P15	3	6	RP	7.8	452	20.3	11	3	1	1	0	0	0	0	0	0	0	0	0	0	0	0
2021-09-30	9	P15	4	2	RP	7.8	452	20.4	18	1	1	1	0	0	0	0	0	0	0	0	0	0	0	0
2021-09-30	9	P15	4	6	RP	7.9	450	20.3	15	1	1	1	0	0	0	0	0	0	0	0	0	0	0	0
2021-09-30	9	P15	5	2	RP	7.9	461	20.6	28	1	1	1	0	0	0	0	0	0	0	0	0	0	0	0
2021-09-30	9	P15	5	6	RP	7.9	461	20.3	14	1	1	1	0	0	0	0	0	0	0	0	0	0	0	0
2021-09-30	9	DP9	I	2	DP	7	402	15.4	331	3	3	2	0	0	0	0	0	0	0	0	0	0	0	0
2021-09-30	9	DP9	I	5	DP	6.9	347	14.7	190	3	3	2	0	0	0	0	0	0	0	0	0	0	0	0
2021-09-30	9	DP9	O	2	DP	7	2841	15.8	14	2	3	4	0	0	0	0	0	0	0	0	0	0	0	0
2021-09-30	9	DP9	O	3	DP	7.2	2891	15.3	231	3	3	4	0	0	0	0	0	0	0	0	0	0	0	0
2021-09-30	9	P28	5	2	RP	8	560	22.6	27	2	2	3	0	0	0	1	0	0	0	0	0	0	0	1
2021-09-30	9	P28	5	6	RP	7.9	492	22	8	1	2	3	0	0	0	0	0	0	0	0	0	0	0	0
2021-09-30	9	P28	1	2	RP	7.8	483	21.6	18	2	2	4	0	0	0	0	0	0	0	0	0	0	0	0
2021-09-30	9	P28	1	6	RP	7.9	485	21.7	11	1	2	4	0	0	0	0	0	0	0	0	0	0	0	0
2021-09-30	9	P28	2	2	RP	8	484	21.9	42	2	2	4	0	0	0	0	0	0	0	0	0	0	0	0
2021-09-30	9	P28	2	6	RP	8.1	484	21.9	14	2	2	4	0	0	0	0	0	0	0	0	0	0	0	0
2021-09-30	9	P28	3	2	RP	7.9	497	22.5	37	1	2	3	0	1	0	0	0	0	0	0	0	0	0	1
2021-09-30	9	P28	3	6	RP	8.1	486	22.6	8	1	2	3	0	0	0	0	0	0	0	0	0	0	0	0
2021-09-30	9	P28	4	2	RP	8.1	488	21.9	8	2	2	4	0	0	0	0	0	0	0	0	0	0	0	0
2021-09-30	9	P28	4	6	RP	8.1	488	22.2	3	2	2	4	0	0	0	0	0	0	0	0	0	0	0	0
2021-09-30	9	P27	1	2	RP	9.3	268	23.4	9	1	3	3	0	1	0	0	0	0	0	0	0	0	0	1
2021-09-30	9	P27	1	6	RP	9.1	285	22	64	1	3	3	0	0	0	1	0	0	0	0	0	0	0	1
2021-09-30	9	P27	2	2	RP	9.5	282	22.6	126	3	3	4	0	0	0	1	0	0	0	0	0	0	0	1
2021-09-30	9	P27	2	6	RP	10.2	185	24	21	3	3	4	0	1	0	0	0	0	0	0	0	0	0	1
2021-09-30	9	P27	3	2	RP	10.2	350	27.7	29	2	3	4	0	0	0	0	0	0	0	0	0	0	0	0
2021-09-30	9	P27	3	6	RP	10.1	326	25.1	107	2	3	4	0	0	0	0	0	0	0	0	0	0	0	0
2021-09-30	9	P27	4	2	RP	9.8	280	19.7	79	2	3	4	0	0	0	0	0	0	0	0	0	0	0	0
2021-09-30	9	P27	4	6	RP	9.7	217	19.9	21	2	3	4	0	0	0	0	0	0	0	0	0	0	0	0
2021-09-30	9	P27	5	2	RP	9.8	320	22.7	17	2	3	4	0	0	0	0	0	0	0	0	0	0	0	0
[truncated: 2,257 more rows]

## Sheet: Legend
Variable	Description	Values
Date	Sampling date
Period	Sampling weekly period	1-9
Site	SCM Site	Unique identified for each site (n=30)
Subsite	Location of sampling within each site	1-5 for retention ponds and constructed wetlands; I (inlet) or O (outlet) for detention ponds
Depth	Water depth at sampling location	inches; NA represents a location that was dry or inaccessible
SCM_Type	Type of SCM	RP (retention pond), DP (detention pond), CW (constructed wetland)
pH	pH of water
Cond	Conductivity of water	μS/cm
Temp	Temperature of water	°C
Turb	Turbidity of water	ntu
Shade	Shade over water	1 (direct sunlight), 2 (partial shade), 3 (full shade)
VegW	Vegetation within water	1 (no vegetation), 2 (vegetation below water surface only), 3 (vegetation above water surface)
VegL	Vegetation on land adjacent to water	1 (no vegetation), 2 (mowed grass only), 3 (unmowed grass or other vegetation <1m only), 4 (vegetation >1m)
Ae.ve	Aedes vexans	count of larvae/pupae
An.	Anopheles spp.	count of larvae/pupae
Cs.in	Culiseta inornata	count of larvae/pupae
Cx.er	Culex erraticus	count of larvae/pupae
Cx.pi	Culex pipiens	count of larvae/pupae
Cx.re	Culex restuans	count of larvae/pupae
Cx.sa	Culex salinarius	count of larvae/pupae
Cx.te	Culex territans	count of larvae/pupae
Ps.fe	Psorophora ferox	count of larvae/pupae
Ur.sa	Uranotaenia sapphirina	count of larvae/pupae
Unidentified	Unidentified larvae and pupae	count of larvae/pupae
Mosq	Total larvae and pupae	count of larvae/pupae
