# Supplementary material for: Mosquito abundance and diversity in central Ohio, USA vary among stormwater wetlands, retention ponds, and detention ponds and their associated environmental parameters
Source: PLoS One. 2024 Jun 25;19(6):e0305399. doi: 10.1371/journal.pone.0305399 (PMC11198753; doi:10.1371/journal.pone.0305399)
Supplement: S3 File — The COI sequences and results of the GenBank BLAST query are recorded for each individual mosquito. The BLAST search result, percent identity, and query cover are recorded for the top result; two species are listed if both share the same similarity to the queried sequence. (XLSX) [file pone.0305399.s003.xlsx]

## Sheet: DNA Extraction
Collection Date	Site	Subsite	Depth	Morphological ID	COI Sequence	BLAST Search Result	Percent Identity	Query Cover	GenBank Identifier	GenBank Accession Number
2021-06-07	W20	3	2	Aedes vexans	CTTTAAGTATATTAATTCGTGCTGAATTAAGTCRCCCAGGGATGTTTATTGGAAATGATCAAATTTATAACGTAATTGTTACAGCTCATGCATTTATTATAATTTTTTTTATAGTAATACCAATTATAATTGGAGGATTTGGAAATTGATTAGTTCCTTTAATATTAGGAGCTCCTGATATAGCATTTCCTCGAATAAATAATATAAGTTTTTGAATATTACCTCCTTCTTTAACTCTACTACTTTCTAGTTCAATAGTAGAAAATGGAGCAGGGACAGGATGAACAGTTTATCCTCCTCTTTCATCAGGAACAGCTCACGCTGGAGCTTCTGTTGATTTAGCAATTTTCTCTCTTCATTTAGCAGGGATTTCATCTATTTTAGGAGCAGTAAATTTTA…	Aedes vexans	0.9964	1	Ae.ve-1	PP558225.1
2021-06-07	W20	3	2	Aedes vexans	AATAGTAGGAACATCTTTAAGTATATTAATTCGTGCTGAATTAAGTCACCCGGGGATATTTATTGGAAATGATCAAATTTATAACGTAATTGTTACAGCTCATGCATTTATTATAATTTTTTTTATAGTAATACCAATTATAATTGGAGGATTTGGAAATTGATTAGTTCCTTTAATATTAGGAGCTCCTGATATAGCATTTCCTCGAATAAATAATATAAGTTTTTGAATATTACCCCCTTCTTTAACTCTACTACTTTCTAGTTCAATAGTAGAAAATGGAGCAGGGACAGGATGAACAGTTTATCCTCCTCTTTCATCAGGAACAGCTCATGCTGGAGCTTCTGTTGATTTAGCAATTTTCTCTCTTCATTTAGCAGGGATTTCATCTATTTTAGG…	Aedes vexans	0.9964	1	Ae.ve-2	PP558226.1
2022-07-14	DP20	O	2	Aedes vexans	TCAACAAATCATAAAGATATTGGAACATTATATTTTATTTTTGGAGTTTGATCAGGAATAGTAGGAACATCTTTAAGTATATTAATTCGTGCTGAATTAAGTCACCCAGGGATATTTATTGGAAATGATCAAATTTATAACGTAATTGTTACAGCTCATGCATTTATTATAATTTTTTTTATAGTAATACCAATTATAATTGGAGGATTTGGAAATTGATTAGTTCCTTTAATATTAGGAGCTCCTGATATAGCATTTCCTCGAATGAATAATATAAGTTTTTGAATATTACCTCCTTCTTTAACTCTACTACTTTCTAGTTCAATAGTAGAAAATGGAGCAGGGACAGGATGAACAGTTTATCCTCCTCTTTCATCAGGAACAGCTCACGCTGGAGCT…	Aedes vexans	0.99	0.983	Ae.ve-3	PP558227.1
2022-08-09	W20	4	2	Aedes vexans	ATAAAGATATTGGAACATTATATTTTATTTTTGGAGTTTGATCAGGAATAGTAGGAACATCTTTAAGTATATTAATTCGTGCTGAATTAAGTCACCCGGGGATATTTATTGGAAATGATCAAATTTATAACGTAATTGTTACAGCTCATGCATTTATTATAATTTTTTTTATAGTAATACCAATTATAATTGGAGGATTTGGAAATTGATTGGTTCCTTTAATATTAGGAGCTCCTGATATAGCATTTCCTCGAATAAATAATATAAGTTTTTGAATATTACCTCCTTCTTTAACTCTACTACTTTCTAGTTCAATAGTAGAAAATGGAGCAGGGACAGGATGAACAGTTTATCCTCCTCTTTCATCAGGAACAGCTCACGCTGGAGCTTCTGTTGATT…	Aedes vexans	0.99	0.9912	Ae.ve-4	PP558228.1
2022-10-08	W20	5	6	Culiseta inornata	ATAAAGATATTGGTACTTTATATTTTATYTTTGGAGCTTGAGCTGGAATAGTAGGAACTTCTTTAAGTTTATTAATTCGAACTGAATTAAGACAACCTGGAATATTCATTGGAAATGATCAAATTTACAATGTAATTGTTACTGCCCATGCATTTGTTATAATTTTTTTTATAGTTATACCTATTATAATTGGAGGATTTGGAAATTGATTAGTACCTTTAATATTAGGAGCACCTGATATAGCTTTCCCTCGAATAAATAATATAAGTTTTTGAATATTACCTCCTTCATTGACACTGCTGCTTTCTAGAAGTATAGTTGAAAATGGATCAGGGACTGGTTGAACTGTTTATCCACCTCTTTCTTCAGGAACAGCTCATGCTGGAGCTTCAGTTGACT…	Culiseta inornata	0.95	0.9954	Cs.in-1	PP558229.1
2022-10-08	W20	5	6	Culiseta inornata	CATAAARATATTGGTACTTTATATTTTATCTTTGGAGCYTGAGCTGGAATAGTAGGAACTTCTTTAAGTTTATTAATTCGAACTGAATTAAGACAACCTGGAATATTCATTGGAAATGATCAAATTTACAAWGTAATTGTTACTGCCCATGCATTTGTTATAATTTTTTTTATAGTTATACCTATTATAATTGGAGGATTTGGAAATTGATTAGTACCTTTAATATTAGGAGCACCTGATATAGCTTTCCCTCGAATAAATAATATAAGTTTTTGAATATTACCTCCTTCATTAACACTACTGCTTTCTAGAAGTATAGTTGAAAATGGATCAGGGACTGGTTGAACTGTTTACCCACCTCTTTYTTCAGGAACAGCTCATGCTGGAGCTTCAGTTGAC…	Culiseta inornata	0.97	0.9951	Cs.in-2	PP558230.1
2022-10-08	W20	5	6	Culiseta inornata	TAAAGATATTGGTACTTTATATTTTATCTTTGGAGCTTGAGCTGGAATAGTAGGAACTTCTTTAAGTTTATTAATTCGAACTGAATTAAGACAACCTGGAATATTCATTGGAAATGATCAAATTTACAATGTAATTGTTACTGCCCATGCATTTGTTATAATTTTTTTTATAGTTATACCTATTATAATTGGAGGATTTGGAAATTGATTAGTACCTTTAATATTAGGAGCACCTGATATAGCTTTCCCTCGAATAAATAATATAAGTTTTTGAATATTACCTCCTTCATTAACACTACTGCTTTCTAGAAGTATAGTTGAAAATGGATCAGGGACTGGTTGAACTGTTTACCCACCTCTTTCTTCAGGAACAGCTCATGCTGGAGCTTCAGTTGACTT…	Culiseta inornata	0.95	0.9985	Cs.in-3	PP558231.1
2022-10-08	W20	5	6	Culiseta inornata	CTTCTTTAAGTTTATTAATTCGAACTGAATTAAGACAACCTGGAATATTCATTGGAAATGATCAAATTTACAATGTAATTGTTACTGCCCATGCATTTGTTATAATTTTTTTTATAGTTATACCTATTATAATTGGAGGATTTGGAAATTGATTAGTACCTTTAATATTAGGAGCACCTGATATAGCTTTCCCTCGAATAAATAATATAAGTTTTTGAATATTACCTCCTTCATTAACACTACTGCTTTCTAGAAGTATAGTTGAAAATGGATCAGGGACTGGTTGAACTGTTTACCCACCTCTTTCTTCAGGAACAGCTCATGCTGGAGCTTCAGTTGACTTAACAATTTTTTCTCTTCATTTAGCAGGAGTTTCTTCTATTTTAGGAGCAGTAAATT…	Culiseta inornata	0.97	1	Cs.in-4	PP558232.1
2021-08-07	P27	4	2	Culex erraticus	TGGGGCTTGAGCAGGAATAGTTGGAACATCTCTTAGTATTTTAATTCGAGCAGAATTAAGTCAACCTGGAAACTTTATTGGAAATGATCAAATTTATAATGTTATTGTAACAGCACATGCTTTTATTATAATTTTTTTTATAGTTATACCTATTATAATTGGAGGATTTGGAAACTGATTAGTTCCTTTAATATTAGGAGCACCAGATATAGCATTCCCTCGAATAAATAATATAAGTTTTTGAATACTACCACCGTCATTAACTTTATTATTATCAAGTAGTTTAGTAGAAAATGGGGCTGGAACTGGATGAACTGTTTATCCCCCCCTTTCTTCTGGAACAGCACATGCAGGAGCTTCCGTTGATTTAGCAATTTTTTCTTTACACTTAGCAGGAAT…	Culex erraticus	0.9983	1	Cx.er-1	PP558233.1
2021-08-06	P14	3	2	Culex erraticus	GGAACATCTCTTAGTATTTTAATTCGAGCAGAGTTAAGTCAACCTGGAAACTTTATTGGAAATGATCAAATTTATAATGTTATTGTAACAGCACATGCTTTTATTATAATTTTTTTTATAGTTATACCTATTATAATTGGAGGATTTGGAAACTGATTAGTTCCTTTAATATTAGGAGCCCCAGATATAGCATTCCCTCGAATAAATAATATGAGTTTTTGAATACTACCGCCGTCATTAACTTTATTATTATCAAGTAGTTTAGTAGAAAATGGGGCTGGAACTGGATGAACTGTTTATCCTCCCCTTTCTTCTGGAACAGCACATGCAGGAGCTTCCGTCGATTTAGCAATTTTTTCTTTACACTTAGCAGGAATTTCTTCTATTTTAGGGGCCGTA…	Culex erraticus	0.99	0.9931	Cx.er-2	PP558234.1
2022-07-14	P12	5	2	Culex erraticus	GAGCAGGAATAGTTGGAACATCCCTTAGTATTTTAATTCGAGCAGAATTAAGTCAACCTGGAAACTTTATTGGAAATGATCAAATTTATAATGTTATTGTAACAGCACATGCTTTTATTATAATTTTTTTTATAGTTATACCTATTATAATTGGAGGATTTGGAAACTGATTAGTTCCTTTAATATTAGGGGCACCAGATATAGCATTTCCTCGAATAAATAATATAAGTTTTTGAATACTACCACCGTCATTAACTTTATTATTATCAAGTAGTTTAGTAGAAAATGGAGCTGGAACTGGATGAACTGTTTATCCTCCCCTTTCTTCTGGAACAGCACATGCAGGAGCTTCCGTTGATTTAGCAATTTTTTCTTTACACTTAGCAGGAATTTCTTCTA…	Culex erraticus	0.98	0.9921	Cx.er-3	PP558235.1
2022-07-14	P21	5	2	Culex erraticus	ATAAAGATATTGGAACATTATATTTTATTTTTGGGGCTTGAGCAGGAATAGTTGGAACATCTCTTAGTATTTTAATTCGAGCAGAATTAAGTCAACCTGGAAACTTTATTGGAAATGATCAAATTTATAATGTTATTGTAACAGCACATGCTTTTATTATAATTTTTTTTATAGTTATACCTATTATAATTGGAGGATTTGGAAACTGATTAGTTCCTTTAATATTAGGAGCACCAGATATAGCATTCCCTCGAATAAATAATATAAGTTTTTGAATACTACCACCGTCATTAACTTTATTATTATCAAGTAGTTTAGTGGAAAATGGGGCTGGAACTGGATGAACTGTTTATCCTCCCCTTTCTTCTGGAACAGCACATGCAGGAGCTTCCGTTGATT…	Culex erraticus	0.97	0.9926	Cx.er-4	PP558236.1
2022-07-27	P27	5	6	Culex erraticus	ATAAAGATATTGGAACATTATATTTTATTTTTGGGGCTTGAGCAGGAATAGTTGGAACATCCCTTAGTATTTTAATCCGAGCAGAATTAAGTCAACCTGGAAACTTTATTGGAAATGATCAAATTTATAATGTTATTGTAACAGCACATGCTTTTATTATAATTTTTTTTATAGTTATACCTATTATAATTGGAGGATTTGGAAACTGATTAGTCCCTTTAATATTAGGAGCACCAGATATAGCATTCCCTCGAATAAATAATATAAGTTTTTGAATACTACCACCGTCATTAACTTTATTATTATCAAGTAGTTTAGTAGAAAATGGGGCTGGAACTGGATGAACTGTTTATCCTCCCCTTTCTTCTGGAACAGCACATGCAGGAGCTTCCGTTGATT…	Culex erraticus	0.97	0.9896	Cx.er-5	PP558237.1
2021-08-18	P28	4	6	Culex erraticus	ATAAAGATATTGGAACATTATATTTTATTTTTGGGGCTTGAGCAGGAATAGTTGGAACATCCCTTAGTATTTTAATTCGAGCAGAATTAAGTCAACCTGGAAACTTTATTGGAAATGATCAAATTTATAACGTTATTGTAACAGCACATGCTTTTATTATAATTTTTTTTATAGTTATACCTATTATAATTGGAGGATTTGGAAACTGATTAGTTCCTTTAATATTAGGGGCACCAGATATAGCATTTCCTCGAATAAATAATATAAGTTTTTGAATACTACCACCGTCATTAACTTTATTATTATCAAGTAGTTTAGTAGAAAATGGAGCTGGAACTGGATGAACTGTTTATCCTCCCCTTTCTTCTGGAACAGCACATGCAGGAGCTTCCGTTGATT…	Culex erraticus	0.98	0.9911	Cx.er-6	PP558238.1
2021-09-29	W12	5	2	Culex erraticus	TAAAGATATTGGAACATTATATTTTATTTTTGGGGCTTGAGCAGGAATAGTTGGAACATCTCTTAGTATTTTAATTCGAGCAGAATTAAGTCAACCTGGAAACTTTATTGGAAATGATCAAATTTATAATGTTATTGTAACAGCACATGCTTTTATTATAATTTTTTTTATAGTTATACCTATTATAATTGGAGGATTTGGAAACTGATTAGTTCCTTTAATATTAGGAGCACCAGATATAGCATTCCCTCGAATAAACAATATGAGTTTTTGAATACTACCACCGTCATTAACTTTATTATTATCAAGTAGTTTAGTAGAAAATGGGGCTGGAACTGGATGAACTGTTTATCCTCCCCTTTCTTCTGGAACAGCACATGCAGGAGCTTCCGTTGATTT…	Culex erraticus	0.99	0.9911	Cx.er-7	PP558239.1
2021-06-07	W4	2	6	Culex pipiens	GAACTTCTTTAAGTTTACTAATTCGAGCAGAATTAAGTCAACCAGGTGTATTTATTGGAAATGATCAAATTTATAATGTTATTGTAACTGCTCATGCTTTTATTATAATTTTTTTTATAGTAATACCAATCATAATTGGAGGATTTGGAAATTGATTAGTTCCTTTAATGTTAGGAGCTCCAGATATGGCCTTTCCTCGAATAAATAATATAAGTTTTTGAATACTACCTCCTTCATTGACACTACTACTTTCAAGTAGTTTAGTAGAAAATGGAGCTGGGACTGGATGAACAGTGTATCCCCCTCTTTCATCTGGAACAGCTCATGCTGGAGCTTCAGTAGACTTAGCTATTTTTTCTTTACATTTAGCAGGAATTTCATCAATTTTAGGTGCAGTAA…	Culex pipiens	1	1	Cx.pi-1	PP558240.1
2021-06-25	DP11	I	2	Culex pipiens	ATAGTTGGAACTTCTTTAAGTTTACTAATTCGAGCAGAATTAAGTCAACCAGGTGTATTTATTGGAAATGATCAAATTTATAATGTTATTGTAACTGCTCATGCTTTTATTATAATTTTTTTTATAGTAATACCAATCATAATTGGAGGATTTGGAAATTGATTAGTTCCTTTAATGTTAGGAGCTCCAGATATGGCCTTTCCTCGAATAAATAATATAAGTTTTTGAATACTACCTCCTTCATTGACACTACTACTTTCAAGTAGTTTAGTAGAAAATGGAGCTGGGACTGGATGAACAGTGTATCCCCCTCTTTCATCTGGAACAGCTCATGCTGGAGCTTCAGTAGACTTAGCTATTTTTTCTTTACATTTAGCAGGAATTTCATCAATTTTAGGT…	Culex pipiens	1	1	Cx.pi-2	PP558241.1
2022-06-30	DP11	O	2	Culex pipiens	TCATAAAGATATTGGAACATTATATTTTATTTTTGGGGCTTGAGCTGGAATAGTTGGAACTTCTTTAAGTTTACTAATTCGAGCAGAATTAAGTCAACCAGGTGTATTTATTGGAAATGATCAAATTTATAATGTTATTGTAACTGCTCATGCTTTTATTATAATTTTTTTTATAGTAATACCAATCATAATTGGAGGATTTGGAAATTGATTAGTTCCTTTAATGTTAGGAGCTCCAGATATGGCCTTTCCTCGAATAAATAATATAAGTTTTTGAATACTACCTCCTTCATTGACACTACTACTTTCAAGTAGTTTAGTAGAAAATGGAGCTGGGACTGGATGAACAGTGTATCCCCCTCTTTCATCTGGAACAGCTCATGCTGGAGCTTCAGTAGA…	Culex pipiens	1	1	Cx.pi-3	PP558242.1
2022-08-11	DP20	O	2	Culex pipiens	TCATAAAGATATTGGAACATTATATTTTATTTTTGGGGCTTGAGCTGGAATAGTTGGAACTTCTTTAAGTTTACTAATTCGAGCAGAATTAAGTCAACCAGGTGTATTTATTGGAAATGATCAAATTTATAATGTTATTGTAACTGCTCATGCTTTTATTATAATTTTTTTTATAGTAATACCAATCATAATTGGAGGATTTGGAAATTGATTAGTTCCTTTAATGTTAGGAGCTCCAGATATGGCCTTTCCTCGAATAAATAATATAAGTTTTTGAATACTACCTCCTTCATTGACACTACTACTTTCAAGTAGTTTAGTAGAAAATGGAGCTGGGACTGGATGAACAGTGTATCCCCCTCTTTCATCTGGAACAGCTCATGCTGGAGCTTCAGTAGA…	*Culex pipiens/Cx. quinquefasciatus	1	1	Cx.pi-4	PP558243.1
2022-08-11	DP20	O	2	Culex pipiens	TGGTCAACAAATCATAAAGATATTGGAACATTATATTTTATTTTTGGGGCTTGAGCTGGAATAGTTGGAACTTCTTTAAGTTTACTAATTCGAGCAGAATTAAGTCAACCAGGTGTATTTATTGGAAATGATCAAATTTATAATGTTATTGTAACTGCTCATGCTTTTATTATAATTTTTTTTATAGTAATACCAATCATAATTGGAGGATTTGGAAATTGATTAGTTCCTTTAATGTTAGGAGCTCCAGATATGGCCTTTCCTCGAATAAATAATATAAGTTTTTGAATACTACCTCCTTCATTGACACTACTACTTTCAAGTAGTTTAGTAGAAAATGGAGCTGGGACTGGATGAACAGTGTATCCCCCTCTTTCATCTGGAACAGCTCATGCTGGA…	Culex pipiens	0.99	1	Cx.pi-5	PP558244.1
2022-07-15	W4	4	2	Culex pipiens	ATAAAGATATTGGAACATTATATTTTATTTTTGGGGCTTGAGCTGGAATAGTTGGAACTTCTTTAAGTTTACTAATTCGAGCAGAATTAAGTCAACCAGGTGTATTTATTGGAAATGATCAAATTTATAATGTTATTGTAACTGCTCATGCTTTTATTATAATTTTTTTTATAGTAATACCAATCATAATTGGAGGATTTGGAAATTGATTAGTTCCTTTAATGTTAGGAGCTCCAGATATGGCCTTTCCTCGAATAAATAATATAAGTTTTTGAATACTACCTCCTTCATTGACACTACTACTTTCAAGTAGTTTAGTAGAAAATGGAGCTGGGACTGGATGAACAGTGTATCCCCCTCTTTCATCTGGAACAGCTCATGCTGGAGCTTCAGTAGACT…	*Culex pipiens/Cx. quinquefasciatus	1	1	Cx.pi-6	PP558245.1
2022-07-28	P21	2	2	Culex pipiens	GATATTGGAACATTATATTTTATTTTTGGGGCTTGAGCTGGAATAGTTGGAACTTCTTTAAGTTTACTAATTCGAGCAGAATTAAGTCAACCAGGTGTATTTATTGGAAATGATCAAATTTATAATGTTATTGTAACTGCTCATGCTTTTATTATAATTTTTTTTATAGTAATACCAATCATAATTGGAGGATTTGGAAATTGATTAGTTCCTTTAATGTTAGGAGCTCCAGATATGGCCTTTCCTCGAATAAATAATATAAGTTTTTGAATACTACCTCCTTCATTGACACTACTACTTTCAAGTAGTTTAGTAGAAAATGGAGCTGGGACTGGATGAACAGTGTATCCCCCTCTTTCATCTGGAACAGCTCATGCTGGAGCTTCAGTAGACTTAGCT…	*Culex pipiens/Cx. quinquefasciatus	1	1	Cx.pi-7	PP558246.1
2022-06-30	P12	5	2	Culex restuans	TCATAAAGATATTGGAACATTATACTTTATTTTCGGAGCTTGAGCTGGAATAATTGGTACTTCATTAAGTATTCTTATTCGAGCAGAATTAAGTCAACCTGGAGTATTTATTGGAAATGATCAAATTTATAATGTTATTGTAACTGCTCATGCTTTTATTATAATTTTTTTTATAGTTATACCTATTATAATTGGAGGATTTGGTAATTGATTAGTTCCTCTAATATTAGGAGCTCCTGATATAGCTTTTCCTCGAATAAATAATATAAGTTTTTGAATACTACCTCCTTCATTAACATTACTACTTTCAAGTAGTATAGTAGAAAATGGAGCTGGGACTGGATGAACAGTTTACCCCCCTCTTTCATCTGGTACAGCCCATGCTGGAGCTTCAGTAGA…	Culex restuans	1	0.9957	Cx.re-1	PP558247.1
2022-05-10	W20	1	6	Culex restuans	GGTACTTCATTAAGTATTCTTATTCGAGCAGAATTAAGTCAACCTGGAGTATTTATTGGAAATGATCAAATTTATAATGTTATTGTAACTGCTCATGCTTTTATTATAATTTTTTTTATAGTTATACCTATTATAATTGGAGGATTTGGTAATTGATTAGTTCCTCTAATATTAGGAGCTCCTGATATAGCTTTTCCTCGAATAAATAATATAAGTTTTTGAATACTACCTCCTTCATTAACATTACTACTTTCAAGTAGTATAGTAGAAAATGGAGCTGGGACTGGATGAACAGTTTACCCCCCTCTTTCATCTGGTACAGCCCATGCTGGAGCTTCAGTAGATTTAGCTATTTTTTCATTACATTTAGCTGGAATTTCATCAATTTTAGGAGCAGTA…	Culex restuans	0.99	0.9936	Cx.re-2	PP558248.1
2022-05-09	DP20	O	3	Culex restuans	ATCATAAAGATATTGGAACATTATACTTTATTTTCGGAGCTTGAGCTGGAATAATTGGTACTTCATTAAGTATTCTTATTCGAGCAGAATTAAGTCAACCTGGAGTATTTATTGGAAATGATCAAATTTATAATGTTATTGTAACTGCTCATGCTTTTATTATAATTTTTTTTATAGTTATACCTATTATAATTGGAGGATTTGGTAATTGATTAGTTCCTCTAATATTAGGAGCTCCTGATATAGCTTTTCCTCGAATAAATAATATAAGTTTTTGAATACTACCTCCTTCATTAACATTACTACTTTCAAGTAGTATAGTAGAAAATGGAGCTGGGACTGGATGAACAGTTTACCCCCCTCTTTCATCTGGTACAGCCCATGCTGGAGCTTCAGTAG…	Culex restuans	1	0.9928	Cx.re-3	PP558249.1
2022-07-01	W20	1	2	Culex restuans	TGGTACTTCATTAAGTATTCTTATTCGAGCAGAATTAAGTCAACCTGGAGTATTTATTGGAAATGATCAAATTTATAATGTTATTGTAACTGCTCATGCTTTTATTATAATTTTTTTTATAGTTATACCTATTATAATTGGAGGATTTGGTAATTGATTAGTTCCTCTAATATTAGGAGCTCCTGATATAGCTTTTCCTCGAATAAATAATATAAGTTTTTGAATACTACCTCCTTCATTAACATTACTACTTTCAAGTAGTATAGTAGAAAATGGAGCTGGGACTGGATGAACAGTTTACCCCCCTCTTTCATCTGGTACAGCCCATGCTGGAGCTTCAGTAGATTTAGCTATTTTTTCATTACATTTAGCTGGAATTTCATCAATTTTAGGAGCAGT…	Culex restuans	0.99	0.9968	Cx.re-4	PP558250.1
2022-06-17	W20	4	2	Culex restuans	ATAAAGATATTGGAACATTATACTTTATTTTCGGAGCTTGAGCTGGAATAATTGGTACTTCATTAAGTATTCTTATTCGAGCAGAATTAAGTCAACCTGGAGTATTTATTGGAAATGATCAAATTTATAATGTTATTGTAACTGCTCATGCTTTTATTATAATTTTTTTTATAGTTATACCTATTATAATTGGAGGATTTGGTAATTGATTAGTTCCTCTAATATTAGGAGCTCCTGATATAGCTTTTCCTCGAATAAATAATATAAGTTTTTGAATACTACCTCCTTCATTAACATTACTACTTTCAAGTAGTATAGTAGAAAATGGAGCTGGGACTGGATGAACAGTTTACCCCCCTCTTTCATCTGGTACAGCCCATGCTGGAGCTTCAGTAGATT…	Culex restuans	0.99	0.9971	Cx.re-5	PP558251.1
2022-07-14	P12	4	2	Culex restuans	GATATTGGAACATTATACTTTATTTTCGGAGCTTGAGCTGGAATAATTGGTACTTCATTAAGTATTCTTATTCGAGCAGAATTAAGTCAACCTGGAGTATTTATTGGAAATGATCAAATTTATAATGTTATTGTAACTGCTCATGCTTTTATTATAATTTTTTTTATAGTTATACCTATTATAATTGGAGGATTTGGTAATTGATTAGTTCCTCTAATATTAGGAGCTCCTGATATAGCTTTTCCTCGAATAAATAATATAAGTTTTTGAATACTACCTCCTTCATTAACATTACTACTTTCAAGTAGTATAGTAGAAAATGGAGCTGGGACTGGATGAACAGTTTACCCCCCTCTTTCATCTGGTACAGCCCATGCTGGAGCTTCAGTAGATTTAGCT…	Culex restuans	0.99	0.9927	Cx.re-6	PP558252.1
2021-09-29	W20	2	2	Culex restuans	ACTTCATTAAGTATTCTTATTCGAGCAGAATTAAGTCAACCTGGAGTATTTATTGGAAATGATCAAATTTATAATGTTATTGTAACTGCTCATGCTTTTATTATAATTTTTTTTATAGTTATACCTATTATAATTGGAGGGTTTGGTAATTGATTAGTTCCTCTAATATTAGGAGCTCCTGATATAGCTTTTCCTCGAATAAATAATATAAGTTTTTGAATACTACCTCCTTCATTAACATTACTACTTTCAAGTAGTATAGTAGAAAATGGAGCTGGGACTGGATGAACAGTTTACCCCCCTCTTTCATCTGGTACAGCCCATGCTGGAGCTTCAGTAGATTTAGCTATTTTTTCATTACATTTAGCTGGAATTTCATCAATTTTAGGAGCAGTAAAT…	Culex restuans	1	0.9921	Cx.re-7	PP558253.1
2021-08-20	W20	1	6	Culex salinarius	ATAATTGGTACTTCATTAAGTATCCTTATTCGTGCAGAATTAAGTCAACCTGGAGTATTTATTGGAAATGATCAAATTTATAATGTTATTGTAACTGCTCATGCTTTTATTATAATTTTTTTTATAGTTATACCTATTATAATTGGAGGATTTGGAAATTGATTGGTTCCTTTAATATTAGGAGCTCCTGATATAGCTTTTCCTCGAATAAATAATATAAGTTTTTGAATACTACCTCCCTCATTAACACTACTACTTTCAAGTAGTATAGTAGAAAATGGAGCTGGAACTGGATGAACAGTTTATCCCCCTCTTTCATCTGGAACAGCTCATGCTGGAGCCTCAGTAGATTTAGCTATTTTTTCTTTACATTTAGCTGGAATTTCATCTATTTTAGGT…	Culex salinarius	0.9983	1	Cx.sa-1	PP558254.1
2021-08-03	W20	3	2	Culex salinarius	TGCAGAATTAAGTCAACCTGGAGTATTTATTGGAAATGATCAAATTTATAATGTTATTGTAACTGCTCATGCTTTTATTATAATTTTTTTTATAGTTATACCTATTATAATTGGAGGATTTGGAAATTGATTAGTTCCTTTAATATTAGGAGCTCCTGATATAGCTTTTCCTCGAATAAATAATATAAGTTTTTGAATACTACCTCCTTCATTAACACTACTACTTTCAAGTAGTATAGTAGAAAATGGAGCTGGAACTGGATGAACAGTTTATCCCCCTCTTTCATCTGGAACAGCTCATGCTGGAGCCTCAGTAGATTTAGCTATTTTTTCTTTACATTTAGCTGGAATTTCATCTATTTTAGGTGCAGTAAACTTTATTACAACAGTAATTAATAT…	Culex salinarius	0.9982	1	Cx.sa-2	PP558255.1
2022-07-01	W20	1	2	Culex salinarius	GGTACTTCATTAAGTATCCTTATTCGTGCAGAATTAAGTCAACCTGGAGTATTTATTGGAAATGATCAAATTTATAATGTTATTGTAACTGCTCATGCTTTTATTATAATTTTTTTTATAGTTATACCTATTATAATTGGAGGATTTGGAAATTGATTGGTTCCTTTAATATTAGGAGCTCCTGATATAGCTTTTCCTCGAATAAATAATATAAGTTTTTGAATACTACCTCCCTCATTAACACTACTACTTTCAAGTAGTATAGTAGAAAATGGAGCTGGAACTGGATGAACAGTTTATCCCCCTCTTTCATCTGGAACAGCTCATGCTGGAGCCTCAGTAGATTTAGCTATTTTTTCTTTACATTTAGCTGGAATTTCATCTATTTTAGGTGCAGTA…	Culex salinarius	0.97	0.9984	Cx.sa-3	PP558256.1
2022-06-17	W20	1	6	Culex salinarius	ATAAAGATATTGGAACATTATATTTTATTTTTGGAGCTTGAGCTGGAATAATCGGTACTTCATTAAGTATCCTTATTCGTGCAGAATTAAGTCAACCTGGAGTATTTATTGGAAATGATCAAATTTATAATGTTATTGTAACTGCTCATGCTTTTATTATAATTTTTTTTATAGTTATACCTATTATAATTGGAGGATTTGGAAATTGATTAGTTCCTTTAATATTAGGAGCTCCTGATATAGCTTTTCCTCGAATAAATAATATAAGTTTTTGAATACTACCTCCTTCATTAACACTACTACTTTCAAGTAGTATAGTAGAAAATGGAGCTGGAACTGGATGAACAGTTTATCCCCCTCTTTCATCTGGAACAGCTCATGCTGGAGCCTCAGTAGATT…	Culex salinarius	0.95	0.9939	Cx.sa-4	PP558257.1
2022-06-17	W20	2	6	Culex salinarius	CATAAAGATATTGGAACATTATATTTTATTTTTGGAGCTTGAGCTGGAATAATCGGTACTTCATTAAGTATCCTTATTCGTGCAGAATTAAGTCAACCTGGAGTATTTATTGGAAATGATCAAATTTATAATGTTATTGTAACTGCTCATGCTTTTATTATAATTTTTTTTATAGTTATACCTATTATAATTGGAGGATTTGGAAATTGATTGGTTCCTTTAATATTAGGAGCTCCTGATATAGCTTTTCCTCGAATAAATAATATAAGTTTTTGAATACTACCTCCTTCATTAACACTACTACTTTCAAGTAGTATAGTAGAAAATGGAGCTGGAACTGGATGAACAGTTTATCCCCCTCTTTCATCTGGAACAGCTCATGCTGGAGCCTCAGTAGAT…	Culex salinarius	0.95	0.9954	Cx.sa-5	PP558258.1
2022-10-05	W1	1	2	Culex salinarius	TACTTCATTAAGTATCCTTATTCGTGCAGAATTAAGTCAACCTGGAGTATTTATTGGAAATGATCAAATTTATAATGTTATTGTAACTGCTCATGCTTTTATTATAATTTTTTTTATAGTTATACCTATTATAATTGGAGGATTTGGAAATTGATTAGTTCCTTTAATATTAGGAGCTCCTGATATAGCTTTTCCTCGAATAAATAATATAAGTTTTTGAATACTACCTCCCTCATTAACACTACTACTTTCAAGTAGTATAGTAGAAAATGGAGCTGGAACTGGATGAACAGTTTATCCCCCCCTTTCATCTGGAACAGCTCATGCTGGAGCCTCAGTAGATTTAGCTATTTTTTCTTTACATTTAGCTGGAATTTCATCTATTTTAGGTGCAGTAAA…	Culex salinarius	0.98	0.9968	Cx.sa-6	PP558259.1
2021-10-01	DP11	I	2	Culex territans	AATAGTGGGAACTTCCCTAAGTTTACTTATTCGTGCTGAATTAAGCCAACCTGGTGTATTTATTGGAAATGATCAAATTTATAATGTAATCGTTACAGCTCATGCTTTTATTATAATTTTTTTTATAGTTATGCCTATTATAATTGGAGGATTTGGAAATTGATTAGTTCCTTTAATATTAGGAGCTCCTGATATAGCTTTTCCTCGAATAAATAATATAAGATTTTGAATACTTCCTCCTTCATTAACTTTACTACTGTCTAGTAGTATAGTAGAAAATGGAGCTGGGACTGGATGAACAGTTTATCCCCCTCTTTCTTCTGGAACTGCCCATGCTGGAGCTTCTGTTGATTTAGCTATTTTTTCTCTTCATTTAGCTGGAGTATCTTCAATTTTAGG…	Culex territans	0.9983	1	Cx.te-1	PP558260.1
2021-08-05	W20	1	2	Culex territans	GCTGAATTAAGTCAACCTGGTGTATTTATTGGAAATGATCAGATTTATAATGTAATTGTTACAGCTCATGCTTTTATTATAATTTTTTTTATAGTTATACCTATTATAATTGGAGGGTTTGGAAATTGATTAGTTCCTTTAATATTAGGAGCCCCTGATATAGCTTTCCCTCGAATAAATAATATAAGATTTTGAATACTTCCTCCTTCATTAACTCTACTACTATCTAGTAGTATAGTAGAAAATGGAGCTGGGACTGGATGAACAGTTTATCCCCCTCTTTCTTCTGGAACTGCTCATGCTGGAGCTTCTGTTGATTTAGCTATTTTTTCTCTTCATTTAGCCGGAGTATCATCAATTTTAGGAGCAGTTAATTTTATTACAACTGTTATTAATATA…	Culex territans	0.9981	1	Cx.te-2	PP558261.1
2022-06-30	P12	5	2	Culex territans	CATAAAGATATTGGTACTTTATATTTCATTTTTGGTGCTTGAGCAGGAATAGTGGGGACTTCCCTAAGTTTACTTATTCGTGCTGAATTAAGTCAACCTGGTGTATTTATTGGAAATGATCAGATTTATAATGTAATTGTTACAGCTCACGCTTTTATTATAATTTTTTTTATAGTTATACCTATTATAATTGGAGGGTTTGGAAATTGATTAGTTCCTTTAATATTAGGAGCTCCTGACATAGCTTTCCCTCGAATAAATAATATAAGATTTTGAATACTTCCTCCTTCATTAACTTTACTACTATCTAGTAGTATAGTAGAAAATGGAGCTGGGACTGGATGAACAGTTTATCCCCCTCTTTCTTCTGGAACTGCCCATGCTGGAGCTTCTGTTGAT…	Culex territans	0.99	0.981	Cx.te-3	PP558262.1
2022-06-30	P12	5	2	Culex territans	ATAAAGATATTGGTACTTTATATTTCATTTTTGGTGCTTGAGCAGGAATAGTGGGAACTTCCCTAAGTTTACTTATTCGTGCTGAATTAAGCCAACCTGGTGTATTTATTGGAAATGATCAGATTTATAATGTAATTGTTACAGCTCATGCTTTTATTATAATTTTTTTTATAGTTATACCTATTATAATTGGAGGGTTTGGAAATTGATTAGTTCCTTTAATATTAGGAGCTCCTGATATAGCTTTCCCTCGAATAAATAATATAAGATTTTGAATGCTTCCCCCTTCATTAACTTTGCTACTATCTAGTAGTATAGTAGAAAATGGAGCTGGGACTGGATGAACAGTTTATCCCCCTCTTTCTTCTGGAACTGCCCATGCTGGAGCTTCTGTTGATT…	Culex territans	0.99	0.9839	Cx.te-4	PP558263.1
2022-06-30	W9	5	6	Culex territans	ACAGCTCATGCTTTTATTATAATTTTTTTTATAGTTATACCTATTATAATTGGAGGGTTTGGAAATTGATTAGTTCCTTTAATATTAGGAGCTCCTGATATAGCTTTCCCTCGAATAAATAATATAAGATTTTGAATACTTCCTCCTTCATTAACTTTACTACTATCTAGTAGTATAGTARAAAATGGAGCTGGGACTGGATGAACAGTTTATCCCCCTCTTTCTTCTGGAACTGCCCATGCTGGAGCTTCTGTTGATTTAGCTATTTTCTCTCTTCATTTAGCCGGAGTATCATCAATTTTAGGAGCAGTTAATTTTATTACAACTGTTATTAATATACGATCTTCAGGAATTACTCTTGACCGAATACCTTTATTTGTCTGATCTGTTGTAATTACA…	Culex territans	0.98	0.9908	Cx.te-5	PP558264.1
2022-06-30	W9	4	2	Culex territans	AAAGATATTGGTACTTTATATTTCATTTTTGGTSCTTGAGCAGGAATAGTGGGAACTTCCCTAAGTTTACTTATTCGTGCTGAATTAAGTCAACCTGGTGTATTTATTGGAAATGATCAGATTTATAATGTAATTGTTACAGCTCATGCTTTTATTATAATTTTTTTTATAGTTATACCTATTATAATTGGAGGGTTTGGAAATTGATTAGTTCCTTTAATATTAGGAGCTCCTGATATAGCTTTCCCTCGAATAAATAATATAAGATTTTGAATACTTCCTCCTTCATTAACTTTACTACTATCTAGTAGTATAGTAGAAAATGGAGCTGGGACTGGATGAACAGTTTATCCCCCTCTTTCTTCTGGAACTGCCCATGCTGGAGCTTCTGTTGATTTA…	Culex territans	0.99	0.9868	Cx.te-6	PP558265.1
2022-08-09	W20	4	2	Psorophora ferox	ATAAAGATATTGGAACTTTATATTTCATTTTTGGTGTTTGATCAGGAATAGTTGGAACTTCTTTAAGTATTTTAATTCGTGCTGAATTAAGCACTCCTGGTATATTCATTGGGAATGATCAAATTTATAATGTAATTGTTACAGCTCATGCATTTATTATAATTTTCTTTATAGTAATGCCTATTATAATTGGAGGATTTGGAAATTGATTAGTACCTCTTATATTAGGAGCCCCTGACATAGCTTTCCCTCGAATAAATAATATAAGTTTCTGAATACTTCCTCCTTCATTAACTCTACTTCTTTCTAGTAGTATAGTAGAAAATGGATCTGGAACTGGGTGAACAGTTTATCCCCCTCTTTCATCTGGAACAGCTCATGCTGGAGCTTCAGTTGATT…	Psorophora ferox	1	0.9621	Ps.fe-1	PP558266.1
2021-09-07	W12	4	2	Uranotaenia sapphirina	AATAGTTGGAACTTCAATAAGAATTTTAATTCGAACAGAATTAAGACAACCTGGAGTATTTATTGGAAATGATCAAATTTATAATGTAATTGTAACAGCTCATGCATTTATTATAATTTTTTTTATAGTAATACCAATTATAATTGGAGGATTTGGAAATTGACTAGTACCCCTTATACTAGGAGCTCCAGATATAGCCTTTCCACGAATAAATAATATAAGTTTTTGATTACTTCCACCTTCTCTTACTCTATTATTATCAAGTAGTATAGTAGAAAATGGAGCTGGGACTGGGTGAACGGTTTATCCACCACTTTCATCTGGTACAGCTCATGCAGGTGCATCAGTTGATTTAGCTATTTTTTCATTACATTTAGCAGGAATTTCTTCTATTTTAGG…	Uranotaenia sapphirina	1	1	Ur.sa-1	PP558267.1
2022-07-28	W1	2	2	Uranotaenia sapphirina	AAAGATATTGGAACTTTATATTTTATTTTTGGAGCTTGATCAGGAATAGTTGGAACTTCAATAAGAATTTTAATTCGAACAGAATTAAGACAACCTGGAGTATTTATTGGAAATGATCAAATTTATAATGTAATTGTAACAGCTCATGCATTTATTATAATTTTTTTTATAGTAATACCAATTATAATTGGAGGATTTGGAAATTGACTAGTACCCCTTATACTAGGAGCTCCAGATATAGCCTTTCCACGAATAAATAATATAAGTTTTTGATTACTTCCACCTTCTCTTACTCTATTATTATCAAGTAGTATAGTAGAAAATGGAGCTGGGACTGGGTGAACGGTTTATCCACCACTTTCATCTGGTACAGCTCATGCAGGTGCATCAGTTGATTTA…	Uranotaenia sapphirina	0.96	1	Ur.sa-2	PP558268.1
2021-07-23	W12	2	2	Uranotaenia sapphirina	AAAGATATTGGAACTTTATATTTTATTTTTGGAGCTTGATCAGGAATAGTTGGAACTTCAATAAGAATTTTAATTCGAACAGAATTAAGACAACCTGGAGTATTTATTGGAAATGATCAAATTTATAATGTAATTGTAACAGCTCATGCATTTATTATAATTTTTTTTATAGTAATACCAATTATAATTGGAGGATTTGGAAATTGACTAGTACCCCTTATACTAGGAGCTCCAGATATAGCCTTTCCACGAATAAATAATATAAGTTTTTGATTACTTCCACCTTCTCTTACTCTATTATTATCAAGTAGTATAGTAGAAAATGGAGCTGGGACTGGGTGAACGGTTTATCCACCACTTTCATCTGGTACAGCTCATGCAGGTGCATCAGTTGATTTA…	Uranotaenia sapphirina	0.96	1	Ur.sa-3	PP558269.1
2021-08-06	W11	5	2	Uranotaenia sapphirina	AAAGATATTGGAACTTTATATTTTATTTTTGGAGCTTGATCAGGAATAGTTGGAACTTCAATAAGAATTTTAATTCGAACAGAATTAAGACAACCTGGAGTATTTATTGGAAATGATCAAATTTATAATGTAATTGTAACAGCTCATGCATTTATTATAATTTTTTTTATAGTAATACCAATTATAATTGGAGGATTTGGAAATTGACTAGTACCCCTTATACTAGGAGCTCCAGATATAGCCTTTCCACGAATAAATAATATAAGTTTTTGATTACTTCCACCTTCTCTTACTCTATTATTATCAAGTAGTATAGTAGAAAATGGAGCTGGGACTGGGTGAACGGTTTATCCACCACTCTCATCTGGTACAGCTCATGCAGGTGCATCAGTTGATTTA…	Uranotaenia sapphirina	0.97	0.9954	Ur.sa-4	PP558270.1
2021-08-06	W11	5	2	Uranotaenia sapphirina	GAACAGAATTAAGACAACCTGGAGTATTTATTGGAAATGATCAAATTTATAATGTAATTGTAACAGCTCATGCATTTATTATAATTTTTTTTATAGTAATACCAATTATAATTGGAGGATTTGGAAATTGACTAGTACCCCTTATACTAGGAGCTCCAGATATAGCCTTTCCACGAATAAATAATATAAGTTTTTGATTACTTCCACCTTCTCTTACTCTATTATTATCAAGTAGTATAGTAGAAAATGGAGCTGGGACTGGGTGAACGGTTTATCCACCACTTTCATCTGGTACAGCTCATGCAGGTGCATCAGTTGATTTAGCTATTTTTTCATTACATTTAGCAGGAATTTCTTCTATTTTAGGAGCAGTTAATTTTATTACTACTATTATTAATA…	Uranotaenia sapphirina	0.97	0.9983	Ur.sa-5	PP558271.1
						*Samples matched 100% to 2 species; only Cx. pipiens is found in Columbus, OH area
