# Supplementary material for: Mosquito abundance and diversity in central Ohio, USA vary among stormwater wetlands, retention ponds, and detention ponds and their associated environmental parameters
Source: PLoS One. 2024 Jun 25;19(6):e0305399. doi: 10.1371/journal.pone.0305399 (PMC11198753; doi:10.1371/journal.pone.0305399)
Supplement: S1 Table — The values of the matrices are estimates of Pearson correlation coefficients between each pair of variables. The values are generated using PLSCA results. (XLSX) [file pone.0305399.s004.xlsx]

## Sheet: Similarity Matrices
2021 PLSCA Similarity Matrix
	Ae.ve	An.	Cx.er	Cx.pi	Cx.re	Cx.sa	Cx.te	Ur.sa	Mosq
pH	-0.181656	-0.0254028	0.0864815	-0.273728	-0.15818	-0.1657	-0.321539	-0.09425	-0.406494
Cond	-0.148245	0.0977156	0.179022	-0.17083	-0.0929594	-0.0845004	-0.120944	-0.023593	-0.196243
Temp	-0.24598	0.040264	0.185463	-0.337528	-0.191419	-0.192401	-0.346229	-0.0940123	-0.465029
Turb	0.0553033	-0.0470095	-0.0764497	0.059045	0.0314588	0.0270024	0.0325112	0.00404912	0.0611335
Shade	0.204509	0.174609	0.036323	0.372946	0.222615	0.249073	0.536364	0.171838	0.624649
VegW	0.0266067	0.443118	0.389634	0.235045	0.157191	0.212438	0.571851	0.211612	0.562152
VegL	0.128884	0.321594	0.216583	0.328897	0.204821	0.247564	0.590673	0.203531	0.63565
RP	-0.381566	0.164594	0.381204	-0.478259	-0.265776	-0.254714	-0.415094	-0.0998527	-0.604524
CW	0.199809	0.160976	0.0266791	0.360107	0.214565	0.239229	0.512548	0.163558	0.599289
DP	0.245712	-0.437938	-0.5494	0.1607	0.0699002	0.0218719	-0.129129	-0.0851348	0.00958335
2022 PLSCA Similarity Matrix
	Ae.ve	An.	Cs.in	Cx.er	Cx.pi	Cx.re	Cx.sa	Cx.te	Ps.fe	Ur.sa	Mosq
pH	-0.203856	-0.00919604	-0.133096	0.0597979	-0.366556	-0.174599	-0.293812	-0.330972	-0.0567221	0.0209587	-0.478981
Cond	-0.0657557	0.0390686	-0.0187091	0.0689605	-0.110258	-0.024231	-0.0474467	-0.0524963	-0.0143672	0.0251762	-0.0882309
Temp	-0.099562	-0.163828	-0.15682	-0.159082	-0.209265	-0.206904	-0.322886	-0.367328	-0.0425958	-0.0595708	-0.48513
Turb	0.0949466	0.0207093	0.0714553	-0.00844039	0.173842	0.093859	0.155337	0.175355	0.0279538	-0.0025651	0.248983
Shade	0.109935	0.214931	0.19277	0.215874	0.237527	0.254441	0.394843	0.449532	0.0502148	0.0806881	0.589329
VegW	-0.00598272	0.278476	0.156719	0.331145	0.0421477	0.207658	0.305204	0.350112	0.0243896	0.122736	0.425392
VegL	0.0880997	0.261873	0.206132	0.278913	0.207361	0.272324	0.417331	0.475949	0.048619	0.10393	0.613583
RP	-0.370267	0.163469	-0.137922	0.321519	-0.631584	-0.179592	-0.330808	-0.368569	-0.0861845	0.117002	-0.585935
CW	0.154197	0.079604	0.142537	0.0406162	0.291052	0.187523	0.304031	0.344127	0.0496951	0.0159746	0.476834
DP	0.285833	-0.321555	-0.00610527	-0.479059	0.450481	-0.0104928	0.0354227	0.0323343	0.048271	-0.175912	0.144328

## Sheet: Legend
Variable	Description
pH	pH of water
Cond	Conductivity of water
Temp	Temperature of water
Turb	Turbidity of water
Shade	Shade over water
VegW	Vegetation within water
VegL	Vegetation on land adjacent to water
RP	Retention ponds
CW	Constructed wetlands
DP	Detention ponds
Ae.ve	Aedes vexans
An.	Anopheles spp.
Cs.in	Culiseta inornata
Cx.er	Culex erraticus
Cx.pi	Culex pipiens
Cx.re	Culex restuans
Cx.sa	Culex salinarius
Cx.te	Culex territans
Ps.fe	Psorophora ferox
Ur.sa	Uranotaenia sapphirina
Mosq	Total mosquitoes
